# Supplementary material for: Identification of the New GmJAG1 Transcription Factor Binding Motifs Using DAP-Seq
Source: Plants (Basel). 2024 Jun 20;13(12):1708. doi: 10.3390/plants13121708 (PMC11207949; doi:10.3390/plants13121708)
Supplement: Supplementary file 1 [file plants-13-01708-s001.zip]

Archive with 1 entries (1 files):
- plants-3024718-supplementary.xlsx
