# Supplementary material for: Identification of the New GmJAG1 Transcription Factor Binding Motifs Using DAP-Seq
Source: Plants (Basel). 2024 Jun 20;13(12):1708. doi: 10.3390/plants13121708 (PMC11207949; doi:10.3390/plants13121708)
Supplement: Supplementary file 1 [file plants-13-01708-s001.zip › plants-3024718-supplementary.xlsx]

## Sheet: Table S1
Table S1. Summary of GmJAG1 DAP-seq raw data.
Data	NCBI accession	Raw Reads	Clean Reads	Unaligned Reads	Uniquely aligned Reads	Mutil-aligned Reads	Overall aligned rate	PCR Duplicates
Input	SRX11670460	40102902	40022314	1947308 (4.87%)	13435193 (33.57%)	24639813 (61.57%)	0.9698	0.0654
GmJAG1 DAP-seq	SRX11670466	72738797	72726594	2536605 (3.49%)	17699963 (24.34%)	52490026 (72.17%)	0.9726	0.1389

## Sheet: Table S2
Table S2. GmJAG1 DAP-seq enriched peaks.
Chr ID	Start	End	Peak ID	Associated Gene ID	Gene Orientation	Location	Distance to TSS	GmJAG1 ChIP-seq Peaks
Gm01	548404	548583	Gm01-283	Glyma.01G005500	+	Genic	1794	.
Gm01	1052961	1053140	Gm01-783	Glyma.01G010900	+	Genic	857	.
Gm01	1125270	1125449	Gm01-18715	Glyma.01G011600	-	Downstream	-5928	.
Gm01	3208602	3208781	Gm01-14620	Glyma.01G030600	-	Genic	-71	.
Gm01	3208602	3208781	Gm01-14620	Glyma.01G030600	-	Promoter	-71	.
Gm01	4444302	4444481	Gm01-1349	Glyma.01G041400	-	InterGenicRegion	-9241.5	.
Gm01	5302208	5302387	Gm01-414	Glyma.01G046000	+	InterGenicRegion	-6309.5	.
Gm01	5683051	5683230	Gm01-20345	Glyma.01G048800	-	InterGenicRegion	9174.5	.
Gm01	5683424	5683603	Gm01-16496	Glyma.01G048800	-	InterGenicRegion	9547.5	.
Gm01	5959549	5959728	Gm01-7241	Glyma.01G050400	-	Genic	-135	.
Gm01	6237281	6237460	Gm01-11491	Glyma.01G051700	+	InterGenicRegion	-4632.5	.
Gm01	6277103	6277282	Gm01-5798	Glyma.01G051800	+	InterGenicRegion	8099.5	.
Gm01	6576215	6576394	Gm01-10850	Glyma.01G053000	+	InterGenicRegion	18012.5	.
Gm01	7662173	7662352	Gm01-7367	Glyma.01G058300	+	InterGenicRegion	6341.5	.
Gm01	7805300	7805479	Gm01-7368	Glyma.01G059200	-	InterGenicRegion	7914.5	.
Gm01	8102571	8102750	Gm01-5197	Glyma.01G060300	+	InterGenicRegion	-7093.5	.
Gm01	8249604	8249783	Gm01-422	Glyma.01G060450	+	InterGenicRegion	-4515.5	.
Gm01	8591797	8591976	Gm01-12224	Glyma.01G062000	+	InterGenicRegion	-7529.5	.
Gm01	8864876	8865055	Gm01-9165	Glyma.01G062900	+	Genic	1054	.
Gm01	8894739	8894918	Gm01-1623	Glyma.01G063000	+	InterGenicRegion	-7687.5	.
Gm01	8941453	8941632	Gm01-10033	Glyma.01G063100	-	Promoter	576	.
Gm01	9182398	9182577	Gm01-2564	Glyma.01G063800	-	InterGenicRegion	-23974.5	.
Gm01	9237144	9237323	Gm01-20	Glyma.01G064000	+	InterGenicRegion	-5071.5	.
Gm01	9379479	9379658	Gm01-603	Glyma.01G064100	+	InterGenicRegion	17382.5	.
Gm01	9624397	9624576	Gm01-9673	Glyma.01G064400	-	InterGenicRegion	11588.5	.
Gm01	9727032	9727211	Gm01-9328	Glyma.01G064600	-	InterGenicRegion	49884.5	.
Gm01	9738422	9738601	Gm01-14651	Glyma.01G064600	-	InterGenicRegion	61274.5	.
Gm01	10129847	10130026	Gm01-572	Glyma.01G065800	+	InterGenicRegion	10433.5	.
Gm01	10193173	10193352	Gm01-1395	Glyma.01G066000	-	InterGenicRegion	16056.5	.
Gm01	10826662	10826841	Gm01-9842	Glyma.01G067000	+	InterGenicRegion	32243.5	.
Gm01	11423345	11423524	Gm01-101	Glyma.01G068600	-	InterGenicRegion	-66440.5	.
Gm01	11480910	11481089	Gm01-8523	Glyma.01G068600	-	InterGenicRegion	-8875.5	.
Gm01	11836818	11836997	Gm01-4845	Glyma.01G069850	-	InterGenicRegion	-33869.5	.
Gm01	11861691	11861870	Gm01-20861	Glyma.01G069850	-	InterGenicRegion	-8996.5	.
Gm01	12276232	12276411	Gm01-4846	Glyma.01G070300	+	InterGenicRegion	248058	.
Gm01	12983191	12983370	Gm01-13511	Glyma.01G071700	+	InterGenicRegion	46620.5	.
Gm01	13548541	13548720	Gm01-49	Glyma.01G073000	+	InterGenicRegion	105578	.
Gm01	13577418	13577597	Gm01-4076	Glyma.01G073000	+	InterGenicRegion	134456	.
Gm01	14622925	14623104	Gm01-20421	Glyma.01G074600	+	InterGenicRegion	261016	.
Gm01	14932404	14932583	Gm01-6869	Glyma.01G074200	+	InterGenicRegion	-440132	.
Gm01	15190142	15190321	Gm01-15923	Glyma.01G074200	+	InterGenicRegion	-182394	.
Gm01	15656215	15656394	Gm01-506	Glyma.01G074000	-	InterGenicRegion	145998	.
Gm01	15708536	15708715	Gm01-3713	Glyma.01G074000	-	InterGenicRegion	198320	.
Gm01	15781056	15781235	Gm01-749	Glyma.01G073600	+	InterGenicRegion	-155552	.
Gm01	15802591	15802770	Gm01-2566	Glyma.01G073600	+	InterGenicRegion	-134016	.
Gm01	15804725	15804904	Gm01-4298	Glyma.01G073600	+	InterGenicRegion	-131882	.
Gm01	16784015	16784194	Gm01-14991	Glyma.01G074800	-	InterGenicRegion	93993.5	.
Gm01	16812091	16812270	Gm01-5445	Glyma.01G074800	-	InterGenicRegion	122070	.
Gm01	17045596	17045775	Gm01-9858	Glyma.01G075500	+	InterGenicRegion	4800.5	.
Gm01	17975903	17976082	Gm01-15952	Glyma.01G076200	+	InterGenicRegion	69080.5	.
Gm01	18242205	18242384	Gm01-9864	Glyma.01G076700	+	InterGenicRegion	-34218.5	.
Gm01	18457897	18458076	Gm01-1719	Glyma.01G076900	+	InterGenicRegion	30370.5	.
Gm01	18641308	18641487	Gm01-2427	Glyma.01G077000	+	InterGenicRegion	-34283.5	.
Gm01	18667086	18667265	Gm01-1153	Glyma.01G077000	+	InterGenicRegion	-8505.5	.
Gm01	18846925	18847104	Gm01-2287	Glyma.01G077100	-	InterGenicRegion	-22563.5	.
Gm01	19458808	19458987	Gm01-1474	Glyma.01G077600	+	InterGenicRegion	107650	.
Gm01	19548091	19548270	Gm01-15296	Glyma.01G077700	+	InterGenicRegion	-98870.5	.
Gm01	19567494	19567673	Gm01-5526	Glyma.01G077700	+	InterGenicRegion	-79467.5	.
Gm01	19610225	19610404	Gm01-5214	Glyma.01G077700	+	InterGenicRegion	-36736.5	.
Gm01	20010210	20010389	Gm01-11316	Glyma.01G078150	-	InterGenicRegion	-70386.5	.
Gm01	20060209	20060388	Gm01-21	Glyma.01G078150	-	InterGenicRegion	-20387.5	.
Gm01	20187412	20187591	Gm01-3892	Glyma.01G078400	-	InterGenicRegion	-53539.5	.
Gm01	20797129	20797308	Gm01-3581	Glyma.01G079250	+	InterGenicRegion	10844.5	.
Gm01	20974040	20974219	Gm01-5529	Glyma.01G079300	-	InterGenicRegion	126838	.
Gm01	21226894	21227073	Gm01-950	Glyma.01G079550	+	InterGenicRegion	-115602	.
Gm01	21311529	21311708	Gm01-238	Glyma.01G079550	+	InterGenicRegion	-30967.5	.
Gm01	21757845	21758024	Gm01-5735	Glyma.01G079900	+	InterGenicRegion	-18404.5	.
Gm01	22251033	22251212	Gm01-3380	Glyma.01G080450	-	InterGenicRegion	58836.5	.
Gm01	22414809	22414988	Gm01-5830	Glyma.01G080500	+	InterGenicRegion	-95356.5	.
Gm01	22415484	22415663	Gm01-630	Glyma.01G080500	+	InterGenicRegion	-94681.5	.
Gm01	22685961	22686140	Gm01-15982	Glyma.01G080600	+	InterGenicRegion	-67717.5	.
Gm01	22708589	22708768	Gm01-120	Glyma.01G080600	+	InterGenicRegion	-45089.5	.
Gm01	22871173	22871352	Gm01-5033	Glyma.01G080700	+	InterGenicRegion	-48309.5	.
Gm01	22990756	22990935	Gm01-10285	Glyma.01G080750	-	InterGenicRegion	55231.5	.
Gm01	23118480	23118659	Gm01-7826	Glyma.01G080900	-	InterGenicRegion	7559.5	.
Gm01	23607592	23607771	Gm01-386	Glyma.01G081400	+	InterGenicRegion	-49019.5	.
Gm01	23683274	23683453	Gm01-7555	Glyma.01G081500	+	InterGenicRegion	18605.5	.
Gm01	23946136	23946315	Gm01-1751	Glyma.01G082000	-	InterGenicRegion	20769.5	.
Gm01	23946941	23947120	Gm01-723	Glyma.01G082000	-	InterGenicRegion	21574.5	.
Gm01	24338547	24338726	Gm01-196	Glyma.01G083300	-	InterGenicRegion	5309.5	.
Gm01	25861148	25861327	Gm01-20098	Glyma.01G086700	-	InterGenicRegion	-47804.5	.
Gm01	26214729	26214908	Gm01-3484	Glyma.01G086800	+	InterGenicRegion	36816.5	.
Gm01	26533773	26533952	Gm01-2573	Glyma.01G087500	-	InterGenicRegion	41116.5	.
Gm01	26707751	26707930	Gm01-1270	Glyma.01G087900	+	InterGenicRegion	-8112.5	.
Gm01	26814503	26814682	Gm01-3097	Glyma.01G088200	-	InterGenicRegion	45543.5	.
Gm01	26895077	26895256	Gm01-3238	Glyma.01G088300	-	InterGenicRegion	26830.5	.
Gm01	27685106	27685285	Gm01-6142	Glyma.01G091400	-	InterGenicRegion	3490.5	.
Gm01	27864288	27864467	Gm01-17379	Glyma.01G091800	+	InterGenicRegion	-61126.5	.
Gm01	28389783	28389962	Gm01-1884	Glyma.01G093400	-	InterGenicRegion	11561.5	.
Gm01	28950698	28950877	Gm01-15666	Glyma.01G094300	-	InterGenicRegion	76451.5	.
Gm01	28983829	28984008	Gm01-3675	Glyma.01G094300	-	InterGenicRegion	109582	.
Gm01	29078350	29078529	Gm01-7421	Glyma.01G094600	+	InterGenicRegion	-109144	.
Gm01	30217170	30217349	Gm01-18150	Glyma.01G095600	+	InterGenicRegion	49161.5	.
Gm01	31713873	31714052	Gm01-843	Glyma.01G096300	-	InterGenicRegion	161132	.
Gm01	31745093	31745272	Gm01-451	Glyma.01G096500	-	InterGenicRegion	-142838	.
Gm01	31808061	31808240	Gm01-3833	Glyma.01G096500	-	InterGenicRegion	-79870.5	.
Gm01	31848531	31848710	Gm01-229	Glyma.01G096500	-	InterGenicRegion	-39400.5	.
Gm01	31875780	31875959	Gm01-1202	Glyma.01G096500	-	InterGenicRegion	-12151.5	.
Gm01	32695848	32696027	Gm01-19720	Glyma.01G097500	-	Genic	-888	.
Gm01	33589122	33589301	Gm01-8738	Glyma.01G099000	+	InterGenicRegion	6475.5	.
Gm01	34096047	34096226	Gm01-579	Glyma.01G101000	-	InterGenicRegion	-8845.5	.
Gm01	34319645	34319824	Gm01-22446	Glyma.01G101266	-	InterGenicRegion	115720	.
Gm01	34659041	34659220	Gm01-3385	Glyma.01G102200	+	InterGenicRegion	-2788.5	.
Gm01	34847852	34848031	Gm01-5656	Glyma.01G102802	-	InterGenicRegion	-62865.5	.
Gm01	34976423	34976602	Gm01-5240	Glyma.01G103100	-	InterGenicRegion	-38165.5	.
Gm01	35015468	35015647	Gm01-10750	Glyma.01G103100	-	Promoter	879	.
Gm01	35119236	35119415	Gm01-3908	Glyma.01G103450	-	InterGenicRegion	-54326.5	.
Gm01	35471961	35472140	Gm01-2931	Glyma.01G104100	-	InterGenicRegion	-144950	.
Gm01	35488956	35489135	Gm01-14806	Glyma.01G104100	-	InterGenicRegion	-127956	.
Gm01	35567899	35568078	Gm01-12344	Glyma.01G104100	-	InterGenicRegion	-49012.5	.
Gm01	36583511	36583690	Gm01-160	Glyma.01G106500	+	InterGenicRegion	-55012.5	.
Gm01	37370616	37370795	Gm01-13090	Glyma.01G107850	-	InterGenicRegion	-10412.5	.
Gm01	37753406	37753585	Gm01-21069	Glyma.01G109200	+	InterGenicRegion	-6958.5	.
Gm01	38220521	38220700	Gm01-7320	Glyma.01G111200	+	InterGenicRegion	-8384.5	.
Gm01	38318498	38318677	Gm01-4400	Glyma.01G111500	-	InterGenicRegion	-18057.5	.
Gm01	38340041	38340220	Gm01-7321	Glyma.01G111500	-	InterGenicRegion	3485.5	.
Gm01	38713978	38714157	Gm01-13345	Glyma.01G112500	+	InterGenicRegion	22528.5	.
Gm01	38806958	38807137	Gm01-1463	Glyma.01G112600	+	InterGenicRegion	-77312.5	.
Gm01	38837749	38837928	Gm01-9581	Glyma.01G112600	+	InterGenicRegion	-46521.5	.
Gm01	39355429	39355608	Gm01-136	Glyma.01G113400	-	InterGenicRegion	-13111.5	.
Gm01	39947780	39947959	Gm01-14522	Glyma.01G114050	-	InterGenicRegion	44606.5	.
Gm01	40025823	40026002	Gm01-28	Glyma.01G114300	-	InterGenicRegion	-86069.5	.
Gm01	40074427	40074606	Gm01-2408	Glyma.01G114300	-	InterGenicRegion	-37465.5	.
Gm01	40219845	40220024	Gm01-4487	Glyma.01G114900	-	Downstream	-2823	.
Gm01	40219845	40220024	Gm01-4487	Glyma.01G114800	+	Genic	92	.
Gm01	40235012	40235191	Gm01-2298	Glyma.01G114900	-	InterGenicRegion	12344.5	.
Gm01	40342371	40342550	Gm01-8924	Glyma.01G115100	+	InterGenicRegion	7923.5	.
Gm01	40500181	40500360	Gm01-6797	Glyma.01G115500	-	InterGenicRegion	-15389.5	.
Gm01	40653168	40653347	Gm01-21539	Glyma.01G116100	-	Promoter	950	.
Gm01	40836715	40836894	Gm01-4401	Glyma.01G116700	+	InterGenicRegion	86898.5	.
Gm01	41083954	41084133	Gm01-1687	Glyma.01G117200	-	InterGenicRegion	20038.5	.
Gm01	41751732	41751911	Gm01-7741	Glyma.01G119600	-	InterGenicRegion	16321.5	.
Gm01	42292178	42292357	Gm01-2019	Glyma.01G121200	-	InterGenicRegion	103264	.
Gm01	43022045	43022224	Gm01-12852	Glyma.01G122100	-	InterGenicRegion	15529.5	.
Gm01	43144837	43145016	Gm01-1277	Glyma.01G122400	+	Downstream	1565	.
Gm01	43172046	43172225	Gm01-2628	Glyma.01G122700	-	InterGenicRegion	3646.5	.
Gm01	43181496	43181675	Gm01-3018	Glyma.01G122700	-	InterGenicRegion	13096.5	.
Gm01	43253437	43253616	Gm01-14845	Glyma.01G122700	-	InterGenicRegion	85037.5	.
Gm01	45015571	45015750	Gm01-533	Glyma.01G127500	+	InterGenicRegion	-21196.5	.
Gm01	45134081	45134260	Gm01-3068	Glyma.01G128100	-	InterGenicRegion	8365.5	.
Gm01	45291224	45291403	Gm01-2448	Glyma.01G128750	+	InterGenicRegion	-11242.5	.
Gm01	46432785	46432964	Gm01-1342	Glyma.01G133200	-	InterGenicRegion	-17247.5	.
Gm01	46796782	46796961	Gm01-6433	Glyma.01G135100	+	Promoter	-1828	.
Gm01	46934331	46934510	Gm01-10997	Glyma.01G135900	+	InterGenicRegion	-4862.5	.
Gm01	48087061	48087240	Gm01-41	Glyma.01G140850	-	InterGenicRegion	-4947.5	.
Gm01	49435932	49436111	Gm01-410	Glyma.01G146900	-	InterGenicRegion	31017.5	.
Gm01	49615495	49615674	Gm01-5978	Glyma.01G147900	+	InterGenicRegion	-2101.5	.
Gm01	50021921	50022100	Gm01-1391	Glyma.01G152200	-	InterGenicRegion	-5887.5	.
Gm01	50079834	50080013	Gm01-11447	Glyma.01G152800	+	InterGenicRegion	-7812.5	.
Gm01	50177001	50177180	Gm01-6954	Glyma.01G153300	-	InterGenicRegion	17947.5	.
Gm01	50925963	50926142	Gm01-1433	Glyma.01G159700	+	Promoter	-1128	.
Gm01	50926464	50926643	Gm01-1504	Glyma.01G159700	+	Promoter	-627	.
Gm01	51103771	51103950	Gm01-19852	Glyma.01G161800	-	Downstream	-2678	.
Gm01	51103771	51103950	Gm01-19852	Glyma.01G161750	-	Promoter	471	.
Gm01	51179125	51179304	Gm01-4501	Glyma.01G162800	-	Promoter	1673	.
Gm01	51347861	51348040	Gm01-7626	Glyma.01G164900	-	Genic	-5600	.
Gm01	51347861	51348040	Gm01-7626	Glyma.01G164900	-	Downstream	-5600	.
Gm01	51774790	51774969	Gm01-9282	Glyma.01G169200	-	Genic	-2921	.
Gm01	52064292	52064471	Gm01-607	Glyma.01G172300	-	Genic	-116	.
Gm01	52064292	52064471	Gm01-607	Glyma.01G172400	-	Downstream	-4808	.
Gm01	52868496	52868675	Gm01-440	Glyma.01G181800	+	InterGenicRegion	6289.5	.
Gm01	53956920	53957099	Gm01-1527	Glyma.01G194000	+	Downstream	2363	.
Gm01	53956920	53957099	Gm01-1527	Glyma.01G194100	+	Genic	165	.
Gm01	54616927	54617106	Gm01-3508	Glyma.01G202100	+	Genic	2907	.
Gm01	54616927	54617106	Gm01-3508	Glyma.01G202150	-	Downstream	-8326	.
Gm01	55301673	55301852	Gm01-7775	Glyma.01G210600	-	Downstream	-11129	.
Gm01	55301673	55301852	Gm01-7775	Glyma.01G210500	+	Downstream	4144	.
Gm01	55453514	55453693	Gm01-1143	Glyma.01G211900	+	Downstream	5474	.
Gm01	55453514	55453693	Gm01-1143	Glyma.01G212000	-	Genic	-3181	.
Gm01	57108656	57108835	Gm01-936	Glyma.01G233700	-	Promoter	1555	.
Gm01	57108656	57108835	Gm01-936	Glyma.01G233800	-	Downstream	-1045	.
Gm01	57162839	57163018	Gm01-1311	Glyma.01G234400	-	Genic	-1069	.
Gm01	57770518	57770697	Gm01-162	Glyma.01G244300	+	Genic	154	.
Gm01	57770518	57770697	Gm01-162	Glyma.01G244200	-	Promoter	1379	.
Gm02	344798	344977	Gm02-10168	Glyma.02G003000	+	Downstream	4524	.
Gm02	344798	344977	Gm02-10168	Glyma.02G003100	-	Downstream	-9348	.
Gm02	385099	385278	Gm02-595	Glyma.02G003300	+	Downstream	5761	.
Gm02	386032	386211	Gm02-2730	Glyma.02G003300	+	Downstream	6694	.
Gm02	1040711	1040890	Gm02-12088	Glyma.02G011000	+	InterGenicRegion	-2279.5	.
Gm02	1846182	1846361	Gm02-16733	Glyma.02G020500	+	Genic	3518	.
Gm02	2358267	2358446	Gm02-6266	Glyma.02G026600	-	Genic	-864	.
Gm02	2512605	2512784	Gm02-11628	Glyma.02G028100	+	Promoter	-52	.
Gm02	2512605	2512784	Gm02-11628	Glyma.02G028100	+	Genic	-52	.
Gm02	2590417	2590596	Gm02-7560	Glyma.02G028633	+	InterGenicRegion	-3189.5	GmJAG1_BS01992|Gm02:2590197-2590586
Gm02	2934607	2934786	Gm02-3611	Glyma.02G032300	+	Downstream	4043	.
Gm02	2934607	2934786	Gm02-3611	Glyma.02G032400	-	Genic	-6658	.
Gm02	3350105	3350284	Gm02-172	Glyma.02G036400	+	InterGenicRegion	5899.5	.
Gm02	3454060	3454239	Gm02-1005	Glyma.02G037400	+	Promoter	-1579	.
Gm02	4554066	4554245	Gm02-5811	Glyma.02G050300	-	InterGenicRegion	3998.5	.
Gm02	5878711	5878890	Gm02-169	Glyma.02G066500	+	Genic	2226	.
Gm02	5878711	5878890	Gm02-169	Glyma.02G066600	-	Downstream	-3877	.
Gm02	8315729	8315908	Gm02-893	Glyma.02G093700	-	InterGenicRegion	-13057.5	.
Gm02	8444468	8444647	Gm02-989	Glyma.02G094600	-	InterGenicRegion	3858.5	.
Gm02	8768133	8768312	Gm02-356	Glyma.02G097700	-	InterGenicRegion	17738.5	.
Gm02	9151870	9152049	Gm02-540	Glyma.02G099000	-	Downstream	-857	.
Gm02	9393508	9393687	Gm02-2658	Glyma.02G100200	-	Genic	-5361	.
Gm02	9625078	9625257	Gm02-109	Glyma.02G102000	+	Genic	6695	.
Gm02	9625078	9625257	Gm02-109	Glyma.02G102100	+	Promoter	-1259	.
Gm02	9875517	9875696	Gm02-218	Glyma.02G104500	-	InterGenicRegion	9297.5	.
Gm02	10813734	10813913	Gm02-938	Glyma.02G112000	+	Genic	99	.
Gm02	11265490	11265669	Gm02-111	Glyma.02G116100	+	Genic	1837	.
Gm02	11335902	11336081	Gm02-208	Glyma.02G116700	+	Promoter	-1701	.
Gm02	11336790	11336969	Gm02-726	Glyma.02G116700	+	Promoter	-813	.
Gm02	12633297	12633476	Gm02-1029	Glyma.02G127400	+	InterGenicRegion	62605.5	.
Gm02	12818764	12818943	Gm02-290	Glyma.02G128250	+	InterGenicRegion	-4484.5	GmJAG1_BS02667|Gm02:12818741-12819459
Gm02	13459660	13459839	Gm02-4	Glyma.02G130816	-	InterGenicRegion	-16848.5	.
Gm02	13542469	13542648	Gm02-38	Glyma.02G130896	-	Promoter	1171	.
Gm02	13547839	13548018	Gm02-163	Glyma.02G117800	-	Downstream	-1763	.
Gm02	13563278	13563457	Gm02-18328	Glyma.02G117816	-	InterGenicRegion	-5069.5	.
Gm02	14115069	14115248	Gm02-2916	Glyma.02G132200	+	InterGenicRegion	-24419.5	.
Gm02	14192042	14192221	Gm02-2823	Glyma.02G132900	+	Genic	1735	.
Gm02	15098066	15098245	Gm02-85	Glyma.02G142100	-	Genic	-1401	.
Gm02	15222004	15222183	Gm02-839	Glyma.02G143400	-	Genic	-2532	GmJAG1_BS02772|Gm02:15221914-15222179
Gm02	15619900	15620079	Gm02-8877	Glyma.02G147200	+	InterGenicRegion	-3195.5	.
Gm02	15758764	15758943	Gm02-3377	Glyma.02G148900	+	Genic	3129	.
Gm02	16389639	16389818	Gm02-297	Glyma.02G155902	-	Genic	-85	.
Gm02	16389639	16389818	Gm02-297	Glyma.02G155902	-	Promoter	-85	.
Gm02	16545282	16545461	Gm02-197	Glyma.02G156000	-	InterGenicRegion	-23056.5	.
Gm02	16871318	16871497	Gm02-1055	Glyma.02G156400	-	InterGenicRegion	-129514	.
Gm02	17448349	17448528	Gm02-5739	Glyma.02G157300	+	InterGenicRegion	17430.5	.
Gm02	17902381	17902560	Gm02-8366	Glyma.02G158700	-	InterGenicRegion	25441.5	.
Gm02	18452107	18452286	Gm02-1247	Glyma.02G160100	-	InterGenicRegion	-56749.5	.
Gm02	18468252	18468431	Gm02-588	Glyma.02G160100	-	InterGenicRegion	-40604.5	.
Gm02	18468740	18468919	Gm02-4411	Glyma.02G160100	-	InterGenicRegion	-40116.5	.
Gm02	18936079	18936258	Gm02-3322	Glyma.02G160400	-	InterGenicRegion	-25744.5	.
Gm02	18961724	18961903	Gm02-6410	Glyma.02G160400	-	Genic	-100	.
Gm02	19129896	19130075	Gm02-8374	Glyma.02G160700	+	InterGenicRegion	-13656.5	.
Gm02	19426987	19427166	Gm02-1300	Glyma.02G161100	+	InterGenicRegion	-228718	.
Gm02	19432316	19432495	Gm02-16184	Glyma.02G161100	+	InterGenicRegion	-223390	.
Gm02	19457111	19457290	Gm02-633	Glyma.02G161100	+	InterGenicRegion	-198594	.
Gm02	19594986	19595165	Gm02-3070	Glyma.02G161100	+	InterGenicRegion	-60719.5	.
Gm02	19844866	19845045	Gm02-292	Glyma.02G161100	+	InterGenicRegion	189160	.
Gm02	19994614	19994793	Gm02-398	Glyma.02G161200	+	InterGenicRegion	-110656	.
Gm02	20177379	20177558	Gm02-1249	Glyma.02G161500	-	InterGenicRegion	40747.5	.
Gm02	20313166	20313345	Gm02-1057	Glyma.02G161500	-	InterGenicRegion	176534	.
Gm02	20558584	20558763	Gm02-1685	Glyma.02G161566	+	InterGenicRegion	-146812	.
Gm02	21254772	21254951	Gm02-3623	Glyma.02G161600	+	InterGenicRegion	-202784	.
Gm02	21459234	21459413	Gm02-566	Glyma.02G161600	+	Genic	1678	.
Gm02	21736999	21737178	Gm02-371	Glyma.02G162000	-	InterGenicRegion	99586.5	.
Gm02	21895405	21895584	Gm02-8233	Glyma.02G162200	+	InterGenicRegion	24030.5	.
Gm02	22578565	22578744	Gm02-2785	Glyma.02G162900	-	InterGenicRegion	-34931.5	.
Gm02	22582051	22582230	Gm02-16874	Glyma.02G162900	-	InterGenicRegion	-31445.5	.
Gm02	22613743	22613922	Gm02-543	Glyma.02G162900	-	Promoter	246	.
Gm02	22708767	22708946	Gm02-2362	Glyma.02G163200	-	InterGenicRegion	33055.5	.
Gm02	22870355	22870534	Gm02-6428	Glyma.02G163400	+	InterGenicRegion	15930.5	.
Gm02	22899360	22899539	Gm02-3746	Glyma.02G163400	+	InterGenicRegion	44935.5	.
Gm02	23218137	23218316	Gm02-686	Glyma.02G163800	+	InterGenicRegion	-34561.5	.
Gm02	23269632	23269811	Gm02-552	Glyma.02G163800	+	InterGenicRegion	16933.5	.
Gm02	23336820	23336999	Gm02-6073	Glyma.02G163800	+	InterGenicRegion	84121.5	.
Gm02	23407180	23407359	Gm02-1647	Glyma.02G163900	+	InterGenicRegion	-88247.5	.
Gm02	23645470	23645649	Gm02-4099	Glyma.02G164100	-	InterGenicRegion	40464.5	.
Gm02	23645819	23645998	Gm02-1454	Glyma.02G164100	-	InterGenicRegion	40813.5	.
Gm02	23679084	23679263	Gm02-3626	Glyma.02G164100	-	InterGenicRegion	74078.5	.
Gm02	23808089	23808268	Gm02-510	Glyma.02G164100	-	InterGenicRegion	203084	.
Gm02	23942419	23942598	Gm02-5846	Glyma.02G164116	-	InterGenicRegion	-106164	.
Gm02	24218232	24218411	Gm02-7058	Glyma.02G164116	-	InterGenicRegion	169648	.
Gm02	24962643	24962822	Gm02-4261	Glyma.02G164180	-	InterGenicRegion	-47501.5	.
Gm02	24963023	24963202	Gm02-898	Glyma.02G164180	-	InterGenicRegion	-47121.5	.
Gm02	24973988	24974167	Gm02-579	Glyma.02G164180	-	InterGenicRegion	-36156.5	.
Gm02	25469827	25470006	Gm02-14344	Glyma.02G164500	+	InterGenicRegion	148920	.
Gm02	25470786	25470965	Gm02-12662	Glyma.02G164500	+	InterGenicRegion	149878	.
Gm02	25921860	25922039	Gm02-9871	Glyma.02G165000	-	InterGenicRegion	-172858	.
Gm02	26452736	26452915	Gm02-569	Glyma.02G165700	+	InterGenicRegion	47641.5	.
Gm02	26614423	26614602	Gm02-2031	Glyma.02G165800	-	InterGenicRegion	-52930.5	.
Gm02	27126350	27126529	Gm02-1650	Glyma.02G166500	-	InterGenicRegion	-64701.5	.
Gm02	27451428	27451607	Gm02-3447	Glyma.02G167100	+	InterGenicRegion	30505.5	.
Gm02	27523056	27523235	Gm02-1774	Glyma.02G167100	+	InterGenicRegion	102134	.
Gm02	28315165	28315344	Gm02-7360	Glyma.02G170366	-	InterGenicRegion	13587.5	.
Gm02	29027637	29027816	Gm02-11	Glyma.02G171900	+	InterGenicRegion	-40104.5	.
Gm02	29637790	29637969	Gm02-4513	Glyma.02G173900	-	InterGenicRegion	39650.5	.
Gm02	29665370	29665549	Gm02-701	Glyma.02G174100	-	InterGenicRegion	-29412.5	.
Gm02	30204440	30204619	Gm02-756	Glyma.02G175500	+	InterGenicRegion	33264.5	.
Gm02	30327573	30327752	Gm02-1579	Glyma.02G175600	+	InterGenicRegion	-20833.5	.
Gm02	30947849	30948028	Gm02-168	Glyma.02G176800	-	InterGenicRegion	28152.5	.
Gm02	30984953	30985132	Gm02-7505	Glyma.02G176800	-	InterGenicRegion	65256.5	.
Gm02	31272755	31272934	Gm02-3172	Glyma.02G177251	+	InterGenicRegion	50982.5	.
Gm02	31273245	31273424	Gm02-1747	Glyma.02G177251	+	InterGenicRegion	51472.5	.
Gm02	31798213	31798392	Gm02-7508	Glyma.02G178250	-	InterGenicRegion	-38230.5	.
Gm02	31860534	31860713	Gm02-1888	Glyma.02G178250	-	InterGenicRegion	24090.5	.
Gm02	32496992	32497171	Gm02-12240	Glyma.02G180400	-	InterGenicRegion	-6327.5	.
Gm02	32814428	32814607	Gm02-9131	Glyma.02G181350	-	Downstream	-2587	.
Gm02	32954066	32954245	Gm02-202	Glyma.02G181800	+	InterGenicRegion	13810.5	.
Gm02	33131636	33131815	Gm02-57	Glyma.02G182600	+	InterGenicRegion	-36957.5	.
Gm02	33257571	33257750	Gm02-437	Glyma.02G182900	+	InterGenicRegion	56232.5	.
Gm02	34177487	34177666	Gm02-15	Glyma.02G184700	-	InterGenicRegion	34482.5	.
Gm02	34267722	34267901	Gm02-472	Glyma.02G184800	+	InterGenicRegion	-16462.5	.
Gm02	34341052	34341231	Gm02-152	Glyma.02G184900	+	InterGenicRegion	-38207.5	.
Gm02	34522575	34522754	Gm02-1608	Glyma.02G185300	+	InterGenicRegion	-48415.5	.
Gm02	35003987	35004166	Gm02-12958	Glyma.02G185900	+	InterGenicRegion	60823.5	.
Gm02	35233440	35233619	Gm02-758	Glyma.02G186000	-	InterGenicRegion	-24997.5	.
Gm02	35427501	35427680	Gm02-1807	Glyma.02G186250	+	InterGenicRegion	35201.5	.
Gm02	35653302	35653481	Gm02-5212	Glyma.02G186350	-	InterGenicRegion	23887.5	.
Gm02	36064869	36065048	Gm02-23	Glyma.02G186800	+	InterGenicRegion	-50084.5	.
Gm02	36248217	36248396	Gm02-12486	Glyma.02G186950	+	InterGenicRegion	53021.5	.
Gm02	36368082	36368261	Gm02-36	Glyma.02G187200	-	InterGenicRegion	8138.5	.
Gm02	36687799	36687978	Gm02-1307	Glyma.02G188000	+	InterGenicRegion	20682.5	.
Gm02	37516973	37517152	Gm02-140	Glyma.02G190000	+	Downstream	6779	.
Gm02	38217793	38217972	Gm02-861	Glyma.02G192400	+	InterGenicRegion	16727.5	.
Gm02	38590328	38590507	Gm02-8291	Glyma.02G194200	+	Genic	1876	.
Gm02	38958958	38959137	Gm02-3650	Glyma.02G196100	+	Genic	112	.
Gm02	39083884	39084063	Gm02-2046	Glyma.02G196500	-	InterGenicRegion	-12803.5	.
Gm02	39392126	39392305	Gm02-318	Glyma.02G197350	-	InterGenicRegion	31838.5	.
Gm02	39596029	39596208	Gm02-5220	Glyma.02G198000	-	InterGenicRegion	-47710.5	.
Gm02	39598759	39598938	Gm02-15998	Glyma.02G198000	-	InterGenicRegion	-44980.5	.
Gm02	39612997	39613176	Gm02-784	Glyma.02G198000	-	InterGenicRegion	-30742.5	.
Gm02	40018413	40018592	Gm02-220	Glyma.02G199300	+	InterGenicRegion	-57329.5	.
Gm02	40161705	40161884	Gm02-12507	Glyma.02G200000	+	InterGenicRegion	-4559.5	.
Gm02	40480807	40480986	Gm02-167	Glyma.02G201900	-	Genic	-5099	.
Gm02	40564201	40564380	Gm02-1151	Glyma.02G202300	+	InterGenicRegion	-4128.5	.
Gm02	40655715	40655894	Gm02-15036	Glyma.02G203000	-	Downstream	-7120	.
Gm02	40967531	40967710	Gm02-1405	Glyma.02G206300	-	InterGenicRegion	4109.5	.
Gm02	41084000	41084179	Gm02-3713	Glyma.02G207500	+	Genic	4700	.
Gm02	41084000	41084179	Gm02-3713	Glyma.02G207600	+	Promoter	-1849	.
Gm02	43154928	43155107	Gm02-1815	Glyma.02G226300	+	Downstream	6629	.
Gm02	43154928	43155107	Gm02-1815	Glyma.02G226366	+	Genic	217	.
Gm02	43158843	43159022	Gm02-1465	Glyma.02G226432	+	Promoter	-2082	.
Gm02	43158843	43159022	Gm02-1465	Glyma.02G226366	+	Genic	4132	.
Gm02	43286568	43286747	Gm02-4139	Glyma.02G227700	-	InterGenicRegion	6269.5	.
Gm02	43287496	43287675	Gm02-2451	Glyma.02G227700	-	InterGenicRegion	7197.5	.
Gm02	43785197	43785376	Gm02-10553	Glyma.02G232400	-	InterGenicRegion	10348.5	.
Gm02	44099023	44099202	Gm02-2207	Glyma.02G235200	-	Genic	-1534	.
Gm02	44233587	44233766	Gm02-1817	Glyma.02G236400	-	InterGenicRegion	4319.5	.
Gm02	44632313	44632492	Gm02-3237	Glyma.02G239500	-	Promoter	680	.
Gm02	45266906	45267085	Gm02-1952	Glyma.02G246400	+	InterGenicRegion	-3659.5	.
Gm02	45638532	45638711	Gm02-319	Glyma.02G250600	+	Downstream	5711	.
Gm02	45691268	45691447	Gm02-1730	Glyma.02G251400	-	Downstream	-7828	.
Gm02	45691268	45691447	Gm02-1730	Glyma.02G251301	+	Downstream	783	.
Gm02	46130321	46130500	Gm02-2688	Glyma.02G256600	-	Genic	-5284	.
Gm02	46691557	46691736	Gm02-608	Glyma.02G262700	-	Promoter	1575	.
Gm02	47392781	47392960	Gm02-4230	Glyma.02G271800	-	Promoter	782	.
Gm02	47392781	47392960	Gm02-4230	Glyma.02G271900	+	Promoter	-1670	.
Gm02	48203419	48203598	Gm02-328	Glyma.02G281300	-	Promoter	467	.
Gm02	48320058	48320237	Gm02-45	Glyma.02G283000	-	Genic	-5803	.
Gm02	49183861	49184040	Gm02-3004	Glyma.02G295500	-	Genic	-760	.
Gm02	49183861	49184040	Gm02-3004	Glyma.02G295600	-	Downstream	-7042	.
Gm02	49648645	49648824	Gm02-12551	Glyma.02G302800	-	Genic	-7021	.
Gm02	49651605	49651784	Gm02-2860	Glyma.02G302800	-	Genic	-4061	.
Gm02	50144265	50144444	Gm02-2906	Glyma.02G310000	+	Genic	6760	.
Gm02	50384615	50384794	Gm02-716	Glyma.02G312300	+	Genic	140	.
Gm03	544807	544986	Gm03-1767	Glyma.03G005800	-	Downstream	-5075	.
Gm03	988005	988184	Gm03-694	Glyma.03G010100	+	InterGenicRegion	-2913.5	GmJAG1_BS03910|Gm03:987659-988261
Gm03	1104899	1105078	Gm03-9985	Glyma.03G011366	-	Genic	-990	.
Gm03	1104899	1105078	Gm03-9985	Glyma.03G011400	-	Downstream	-9147	.
Gm03	1152612	1152791	Gm03-10906	Glyma.03G011702	-	InterGenicRegion	3789.5	.
Gm03	1290926	1291105	Gm03-1331	Glyma.03G012800	-	InterGenicRegion	3093.5	.
Gm03	2009491	2009670	Gm03-3845	Glyma.03G019800	+	InterGenicRegion	-7365.5	GmJAG1_BS03954|Gm03:2009488-2009676
Gm03	2058570	2058749	Gm03-9988	Glyma.03G020400	+	Genic	5892	.
Gm03	2485134	2485313	Gm03-404	Glyma.03G023700	-	Promoter	926	.
Gm03	3532461	3532640	Gm03-11368	Glyma.03G031700	-	Genic	-4071	.
Gm03	3714815	3714994	Gm03-14739	Glyma.03G032700	-	InterGenicRegion	10283.5	.
Gm03	3890253	3890432	Gm03-10441	Glyma.03G033800	-	Genic	-1624	.
Gm03	4314700	4314879	Gm03-1864	Glyma.03G034800	-	Promoter	1885	.
Gm03	4671869	4672048	Gm03-319	Glyma.03G036800	-	InterGenicRegion	8510.5	.
Gm03	4914706	4914885	Gm03-9999	Glyma.03G038300	-	Genic	-4702	.
Gm03	4915881	4916060	Gm03-3288	Glyma.03G038300	-	Genic	-3527	.
Gm03	5310119	5310298	Gm03-1884	Glyma.03G041300	-	InterGenicRegion	5950.5	.
Gm03	5908068	5908247	Gm03-4204	Glyma.03G044400	-	InterGenicRegion	-6117.5	.
Gm03	5943680	5943859	Gm03-1025	Glyma.03G044600	-	InterGenicRegion	12764.5	.
Gm03	6301172	6301351	Gm03-4506	Glyma.03G048600	-	InterGenicRegion	3781.5	.
Gm03	6513794	6513973	Gm03-11618	Glyma.03G049800	-	Downstream	-4494	.
Gm03	6513794	6513973	Gm03-11618	Glyma.03G049700	+	Downstream	4056	.
Gm03	6798068	6798247	Gm03-1649	Glyma.03G051500	-	InterGenicRegion	4811.5	.
Gm03	7503441	7503620	Gm03-1867	Glyma.03G054900	-	InterGenicRegion	7205.5	.
Gm03	7554856	7555035	Gm03-13516	Glyma.03G055000	-	InterGenicRegion	25291.5	.
Gm03	7798403	7798582	Gm03-9555	Glyma.03G056300	+	Promoter	-1419	.
Gm03	8044941	8045120	Gm03-13833	Glyma.03G057100	+	Promoter	-463	.
Gm03	8363327	8363506	Gm03-6320	Glyma.03G058400	-	InterGenicRegion	6491.5	.
Gm03	8374296	8374475	Gm03-2231	Glyma.03G058500	+	Genic	2834	.
Gm03	8628035	8628214	Gm03-5216	Glyma.03G059200	+	InterGenicRegion	-18730.5	.
Gm03	8641625	8641804	Gm03-2850	Glyma.03G059200	+	InterGenicRegion	-5140.5	.
Gm03	8941246	8941425	Gm03-5305	Glyma.03G060701	+	InterGenicRegion	-104426	.
Gm03	8950686	8950865	Gm03-3650	Glyma.03G060701	+	InterGenicRegion	-94986.5	.
Gm03	8982001	8982180	Gm03-4935	Glyma.03G060701	+	InterGenicRegion	-63671.5	.
Gm03	9018970	9019149	Gm03-12674	Glyma.03G060701	+	InterGenicRegion	-26702.5	.
Gm03	9217180	9217359	Gm03-13221	Glyma.03G061100	+	InterGenicRegion	48662.5	.
Gm03	9315145	9315324	Gm03-3851	Glyma.03G061300	+	InterGenicRegion	23512.5	.
Gm03	9372276	9372455	Gm03-508	Glyma.03G061300	+	InterGenicRegion	80643.5	.
Gm03	9455310	9455489	Gm03-12410	Glyma.03G061700	-	InterGenicRegion	-117224	.
Gm03	9474907	9475086	Gm03-1026	Glyma.03G061700	-	InterGenicRegion	-97627.5	.
Gm03	9533789	9533968	Gm03-11633	Glyma.03G061700	-	InterGenicRegion	-38745.5	.
Gm03	9789194	9789373	Gm03-1420	Glyma.03G062300	-	InterGenicRegion	18491.5	.
Gm03	9965208	9965387	Gm03-3236	Glyma.03G063000	-	Promoter	-35	.
Gm03	9965208	9965387	Gm03-3236	Glyma.03G063000	-	Genic	-35	.
Gm03	10561045	10561224	Gm03-1913	Glyma.03G063900	-	InterGenicRegion	-48539.5	.
Gm03	10661270	10661449	Gm03-63	Glyma.03G064000	-	InterGenicRegion	-33563.5	.
Gm03	10893142	10893321	Gm03-275	Glyma.03G064200	-	InterGenicRegion	-8302.5	.
Gm03	11943143	11943322	Gm03-11173	Glyma.03G065100	-	InterGenicRegion	5915.5	.
Gm03	12128008	12128187	Gm03-1346	Glyma.03G065500	-	InterGenicRegion	148710	.
Gm03	12292285	12292464	Gm03-1259	Glyma.03G065700	+	InterGenicRegion	-130344	.
Gm03	12482468	12482647	Gm03-1347	Glyma.03G065700	+	InterGenicRegion	59838.5	.
Gm03	12862198	12862377	Gm03-957	Glyma.03G069900	-	InterGenicRegion	-103750	.
Gm03	13988790	13988969	Gm03-452	Glyma.03G069700	+	InterGenicRegion	76258.5	.
Gm03	13990382	13990561	Gm03-2683	Glyma.03G069700	+	InterGenicRegion	77850.5	.
Gm03	14434736	14434915	Gm03-1402	Glyma.03G068800	-	Promoter	902	.
Gm03	14434736	14434915	Gm03-1402	Glyma.03G068700	+	Genic	127	.
Gm03	14469628	14469807	Gm03-13260	Glyma.03G068701	+	InterGenicRegion	5758.5	.
Gm03	14553184	14553363	Gm03-10481	Glyma.03G068000	+	InterGenicRegion	7709.5	.
Gm03	14670348	14670527	Gm03-11928	Glyma.03G067800	+	InterGenicRegion	-23224.5	.
Gm03	14785278	14785457	Gm03-14147	Glyma.03G067700	-	InterGenicRegion	-21116.5	.
Gm03	15139950	15140129	Gm03-6333	Glyma.03G067200	+	Genic	499	.
Gm03	16024910	16025089	Gm03-107	Glyma.03G070300	+	InterGenicRegion	32773.5	.
Gm03	16101990	16102169	Gm03-636	Glyma.03G070400	-	InterGenicRegion	-71031.5	.
Gm03	16146029	16146208	Gm03-2055	Glyma.03G070400	-	InterGenicRegion	-26992.5	.
Gm03	16528144	16528323	Gm03-874	Glyma.03G070600	-	Genic	-8100	.
Gm03	16693496	16693675	Gm03-7688	Glyma.03G071500	-	InterGenicRegion	-39044.5	.
Gm03	16863316	16863495	Gm03-2951	Glyma.03G071700	+	InterGenicRegion	73951.5	.
Gm03	16931222	16931401	Gm03-2819	Glyma.03G071800	+	InterGenicRegion	-50547.5	.
Gm03	17064330	17064509	Gm03-7689	Glyma.03G072100	-	InterGenicRegion	9302.5	.
Gm03	17657692	17657871	Gm03-10979	Glyma.03G073708	+	InterGenicRegion	-5845.5	.
Gm03	18076696	18076875	Gm03-14509	Glyma.03G073748	-	Genic	-772	.
Gm03	18247161	18247340	Gm03-11945	Glyma.03G073756	+	InterGenicRegion	-66298.5	.
Gm03	18415591	18415770	Gm03-13584	Glyma.03G073758	-	InterGenicRegion	33545.5	.
Gm03	18631636	18631815	Gm03-5747	Glyma.03G073760	+	InterGenicRegion	-99372.5	.
Gm03	19253677	19253856	Gm03-2486	Glyma.03G073780	-	InterGenicRegion	79897.5	.
Gm03	19514115	19514294	Gm03-6981	Glyma.03G074000	-	InterGenicRegion	-49166.5	.
Gm03	19565688	19565867	Gm03-7551	Glyma.03G074000	-	InterGenicRegion	2406.5	.
Gm03	20177067	20177246	Gm03-14851	Glyma.03G076600	-	InterGenicRegion	5760.5	.
Gm03	20518914	20519093	Gm03-1605	Glyma.03G077800	-	InterGenicRegion	25076.5	.
Gm03	20632390	20632569	Gm03-170	Glyma.03G078000	+	InterGenicRegion	57759.5	.
Gm03	20680277	20680456	Gm03-9613	Glyma.03G078000	+	InterGenicRegion	105646	.
Gm03	20706850	20707029	Gm03-1697	Glyma.03G078200	+	InterGenicRegion	-111246	.
Gm03	20984431	20984610	Gm03-2333	Glyma.03G078800	-	InterGenicRegion	-15660.5	.
Gm03	20995458	20995637	Gm03-988	Glyma.03G078800	-	InterGenicRegion	-4633.5	.
Gm03	21353449	21353628	Gm03-11961	Glyma.03G079500	-	InterGenicRegion	-69205.5	.
Gm03	21359550	21359729	Gm03-875	Glyma.03G079500	-	InterGenicRegion	-63104.5	.
Gm03	21374619	21374798	Gm03-280	Glyma.03G079500	-	InterGenicRegion	-48035.5	.
Gm03	21379291	21379470	Gm03-330	Glyma.03G079500	-	InterGenicRegion	-43363.5	.
Gm03	21578385	21578564	Gm03-11450	Glyma.03G079800	-	InterGenicRegion	-23221.5	.
Gm03	21854493	21854672	Gm03-2269	Glyma.03G080100	-	InterGenicRegion	63390.5	.
Gm03	21914044	21914223	Gm03-2604	Glyma.03G080100	-	InterGenicRegion	122942	.
Gm03	21915998	21916177	Gm03-1499	Glyma.03G080100	-	InterGenicRegion	124896	.
Gm03	22025657	22025836	Gm03-12480	Glyma.03G080200	-	InterGenicRegion	-105322	.
Gm03	22610140	22610319	Gm03-282	Glyma.03G080600	+	InterGenicRegion	-115344	.
Gm03	22861733	22861912	Gm03-20	Glyma.03G080700	+	InterGenicRegion	-114190	.
Gm03	22877129	22877308	Gm03-1010	Glyma.03G080700	+	InterGenicRegion	-98794.5	.
Gm03	23067826	23068005	Gm03-1679	Glyma.03G081200	+	InterGenicRegion	-24488.5	.
Gm03	23394488	23394667	Gm03-5537	Glyma.03G081700	+	InterGenicRegion	-78809.5	.
Gm03	23586160	23586339	Gm03-1209	Glyma.03G081800	+	InterGenicRegion	24133.5	.
Gm03	24705233	24705412	Gm03-683	Glyma.03G084025	-	InterGenicRegion	47096.5	.
Gm03	25021581	25021760	Gm03-2141	Glyma.03G084200	-	InterGenicRegion	97765.5	.
Gm03	25021990	25022169	Gm03-394	Glyma.03G084200	-	InterGenicRegion	98174.5	.
Gm03	25022715	25022894	Gm03-2736	Glyma.03G084200	-	InterGenicRegion	98899.5	.
Gm03	25536198	25536377	Gm03-855	Glyma.03G084600	-	InterGenicRegion	131984	.
Gm03	25697985	25698164	Gm03-2273	Glyma.03G085000	-	InterGenicRegion	-21516.5	.
Gm03	25958871	25959050	Gm03-13636	Glyma.03G085400	+	InterGenicRegion	-61754.5	.
Gm03	26027426	26027605	Gm03-12003	Glyma.03G085400	+	InterGenicRegion	6800.5	.
Gm03	26080549	26080728	Gm03-40	Glyma.03G085400	+	InterGenicRegion	59923.5	.
Gm03	26184744	26184923	Gm03-1874	Glyma.03G085500	-	InterGenicRegion	-123038	.
Gm03	26185604	26185783	Gm03-8876	Glyma.03G085500	-	InterGenicRegion	-122178	.
Gm03	26186161	26186340	Gm03-13640	Glyma.03G085500	-	InterGenicRegion	-121620	.
Gm03	26221221	26221400	Gm03-5548	Glyma.03G085500	-	InterGenicRegion	-86560.5	.
Gm03	26512803	26512982	Gm03-5445	Glyma.03G085900	-	InterGenicRegion	9316.5	.
Gm03	26657574	26657753	Gm03-7010	Glyma.03G086100	+	InterGenicRegion	-45117.5	.
Gm03	26871842	26872021	Gm03-50	Glyma.03G086800	-	InterGenicRegion	-17989.5	.
Gm03	27375248	27375427	Gm03-114	Glyma.03G088100	+	Downstream	5737	.
Gm03	27777133	27777312	Gm03-3073	Glyma.03G089100	+	Genic	2699	.
Gm03	28286952	28287131	Gm03-2567	Glyma.03G091300	+	InterGenicRegion	-7851.5	.
Gm03	28418717	28418896	Gm03-2568	Glyma.03G092200	+	InterGenicRegion	-10717.5	.
Gm03	28765829	28766008	Gm03-700	Glyma.03G092800	-	InterGenicRegion	39233.5	.
Gm03	28936493	28936672	Gm03-2827	Glyma.03G093600	+	InterGenicRegion	55614.5	.
Gm03	29506441	29506620	Gm03-1017	Glyma.03G095900	+	InterGenicRegion	-20039.5	.
Gm03	29863094	29863273	Gm03-624	Glyma.03G098600	-	InterGenicRegion	-9716.5	.
Gm03	30554203	30554382	Gm03-739	Glyma.03G102000	-	InterGenicRegion	17001.5	.
Gm03	30556048	30556227	Gm03-15287	Glyma.03G102000	-	InterGenicRegion	18846.5	.
Gm03	30604461	30604640	Gm03-69	Glyma.03G102400	+	InterGenicRegion	-12814.5	.
Gm03	31012715	31012894	Gm03-121	Glyma.03G103900	-	Genic	-4592	.
Gm03	31552599	31552778	Gm03-1525	Glyma.03G105700	-	InterGenicRegion	-10960.5	.
Gm03	31954178	31954357	Gm03-78	Glyma.03G107500	+	InterGenicRegion	-26584.5	.
Gm03	32375993	32376172	Gm03-377	Glyma.03G109500	-	InterGenicRegion	12320.5	.
Gm03	33073737	33073916	Gm03-2117	Glyma.03G112400	-	InterGenicRegion	-11535.5	.
Gm03	35418933	35419112	Gm03-6510	Glyma.03G127800	+	InterGenicRegion	-2658.5	.
Gm03	35789249	35789428	Gm03-352	Glyma.03G130800	-	InterGenicRegion	7978.5	.
Gm03	37211693	37211872	Gm03-3329	Glyma.03G144600	+	Genic	4900	.
Gm03	40332917	40333096	Gm03-5692	Glyma.03G179300	-	Genic	-726	.
Gm03	40524441	40524620	Gm03-46	Glyma.03G181600	+	Genic	401	.
Gm03	40821691	40821870	Gm03-1177	Glyma.03G184600	-	InterGenicRegion	5604.5	.
Gm03	41039813	41039992	Gm03-204	Glyma.03G187500	+	Promoter	-1575	.
Gm03	41090029	41090208	Gm03-662	Glyma.03G187950	+	InterGenicRegion	-6643.5	.
Gm03	41703667	41703846	Gm03-9297	Glyma.03G194800	+	Downstream	7419	.
Gm03	41703667	41703846	Gm03-9297	Glyma.03G194900	+	Genic	1460	.
Gm03	41703667	41703846	Gm03-9297	Glyma.03G194900	+	Downstream	1460	.
Gm03	41863456	41863635	Gm03-1688	Glyma.03G197600	-	InterGenicRegion	4617.5	.
Gm03	41868497	41868676	Gm03-403	Glyma.03G197700	-	Downstream	-6009	.
Gm03	41868497	41868676	Gm03-403	Glyma.03G197700	-	InterGenicRegion	-6008.5	.
Gm03	42001383	42001562	Gm03-4567	Glyma.03G199500	+	Promoter	-1200	.
Gm03	42102760	42102939	Gm03-343	Glyma.03G200500	-	Promoter	1913	.
Gm03	42102760	42102939	Gm03-343	Glyma.03G200600	+	Promoter	-897	.
Gm03	42478758	42478937	Gm03-486	Glyma.03G205000	+	Promoter	-636	.
Gm03	42827761	42827940	Gm03-481	Glyma.03G209900	-	Promoter	1208	.
Gm03	43125280	43125459	Gm03-4828	Glyma.03G214900	-	Genic	-3551	.
Gm03	43673086	43673265	Gm03-11338	Glyma.03G222100	-	Promoter	1051	.
Gm03	43673086	43673265	Gm03-11338	Glyma.03G222200	+	Genic	952	.
Gm03	44040820	44040999	Gm03-2931	Glyma.03G226400	+	Genic	9129	.
Gm03	44554197	44554376	Gm03-3216	Glyma.03G233000	+	Promoter	47	GmJAG1_BS05242|Gm03:44554208-44554451;GmJAG1_BS05242|Gm03:44554208-44554451
Gm03	44554197	44554376	Gm03-3216	Glyma.03G233000	+	Genic	47	GmJAG1_BS05242|Gm03:44554208-44554451;GmJAG1_BS05242|Gm03:44554208-44554451
Gm03	46030970	46031149	Gm03-4493	Glyma.03G253000	+	Genic	3007	.
Gm03	46132355	46132534	Gm03-2715	Glyma.03G254400	+	InterGenicRegion	11297.5	.
Gm03	46135932	46136111	Gm03-1785	Glyma.03G254500	+	InterGenicRegion	-8413.5	.
Gm04	932898	933077	Gm04-17673	Glyma.04G012500	-	InterGenicRegion	6602.5	.
Gm04	1644437	1644616	Gm04-3950	Glyma.04G020900	-	Genic	-2869	.
Gm04	3314642	3314821	Gm04-1326	Glyma.04G041500	+	Genic	1801	.
Gm04	3475347	3475526	Gm04-11395	Glyma.04G043500	-	Genic	-2146	.
Gm04	4633873	4634052	Gm04-223	Glyma.04G057300	+	Promoter	77	.
Gm04	4633873	4634052	Gm04-223	Glyma.04G057300	+	Genic	77	.
Gm04	5617023	5617202	Gm04-812	Glyma.04G067400	+	Promoter	80	GmJAG1_BS06175|Gm04:5616015-5617604;GmJAG1_BS06175|Gm04:5616015-5617604;GmJAG1_BS06175|Gm04:5616015-5617604
Gm04	5617023	5617202	Gm04-812	Glyma.04G067500	-	Downstream	-3578	GmJAG1_BS06175|Gm04:5616015-5617604;GmJAG1_BS06175|Gm04:5616015-5617604;GmJAG1_BS06175|Gm04:5616015-5617604
Gm04	5617023	5617202	Gm04-812	Glyma.04G067400	+	Genic	80	GmJAG1_BS06175|Gm04:5616015-5617604;GmJAG1_BS06175|Gm04:5616015-5617604;GmJAG1_BS06175|Gm04:5616015-5617604
Gm04	6150088	6150267	Gm04-7112	Glyma.04G074000	-	InterGenicRegion	2319.5	.
Gm04	7010078	7010257	Gm04-204	Glyma.04G083200	+	InterGenicRegion	12025.5	.
Gm04	7220071	7220250	Gm04-17006	Glyma.04G085100	+	InterGenicRegion	6665.5	.
Gm04	8050081	8050260	Gm04-2998	Glyma.04G091600	+	InterGenicRegion	16229.5	.
Gm04	8283851	8284030	Gm04-570	Glyma.04G093500	+	InterGenicRegion	9053.5	.
Gm04	8885229	8885408	Gm04-772	Glyma.04G098300	-	InterGenicRegion	-8641.5	.
Gm04	9723231	9723410	Gm04-10380	Glyma.04G103933	-	InterGenicRegion	-4845.5	.
Gm04	9730218	9730397	Gm04-824	Glyma.04G103966	+	InterGenicRegion	-2074.5	.
Gm04	9730218	9730397	Gm04-824	Glyma.04G103966	+	Promoter	-2075	.
Gm04	10695378	10695557	Gm04-3049	Glyma.04G105900	+	InterGenicRegion	-75339.5	.
Gm04	12539819	12539998	Gm04-6744	Glyma.04G116250	+	InterGenicRegion	-3759.5	.
Gm04	12818097	12818276	Gm04-5354	Glyma.04G116900	+	InterGenicRegion	-17277.5	.
Gm04	13081470	13081649	Gm04-5160	Glyma.04G118400	-	InterGenicRegion	8859.5	.
Gm04	13628436	13628615	Gm04-2826	Glyma.04G119600	-	InterGenicRegion	37390.5	.
Gm04	13635045	13635224	Gm04-215	Glyma.04G119600	-	InterGenicRegion	43999.5	.
Gm04	13718618	13718797	Gm04-6167	Glyma.04G119700	-	InterGenicRegion	-50831.5	.
Gm04	13874204	13874383	Gm04-2066	Glyma.04G119900	-	InterGenicRegion	-10588.5	.
Gm04	14224442	14224621	Gm04-3963	Glyma.04G120900	+	InterGenicRegion	-65800.5	.
Gm04	14225654	14225833	Gm04-2521	Glyma.04G120900	+	InterGenicRegion	-64588.5	.
Gm04	14698292	14698471	Gm04-1332	Glyma.04G122100	+	InterGenicRegion	-24892.5	.
Gm04	15651529	15651708	Gm04-4046	Glyma.04G125350	+	InterGenicRegion	-5306.5	.
Gm04	16071846	16072025	Gm04-6623	Glyma.04G126100	+	InterGenicRegion	-9010.5	.
Gm04	16096576	16096755	Gm04-279	Glyma.04G126201	+	InterGenicRegion	-8646.5	.
Gm04	16314558	16314737	Gm04-1874	Glyma.04G127200	+	InterGenicRegion	34771.5	.
Gm04	16314977	16315156	Gm04-4113	Glyma.04G127200	+	InterGenicRegion	35190.5	.
Gm04	16352962	16353141	Gm04-1958	Glyma.04G127400	+	InterGenicRegion	-42843.5	.
Gm04	16810167	16810346	Gm04-1496	Glyma.04G128100	-	InterGenicRegion	-32806.5	.
Gm04	16817661	16817840	Gm04-1255	Glyma.04G128100	-	InterGenicRegion	-25312.5	.
Gm04	16985071	16985250	Gm04-4048	Glyma.04G128500	+	InterGenicRegion	23723.5	.
Gm04	17996534	17996713	Gm04-597	Glyma.04G133300	+	InterGenicRegion	-12085.5	.
Gm04	18194446	18194625	Gm04-1311	Glyma.04G133800	-	InterGenicRegion	13124.5	.
Gm04	18341801	18341980	Gm04-10034	Glyma.04G134300	-	InterGenicRegion	78601.5	.
Gm04	19116042	19116221	Gm04-2416	Glyma.04G135700	-	InterGenicRegion	-92636.5	.
Gm04	19185266	19185445	Gm04-7136	Glyma.04G135700	-	InterGenicRegion	-23412.5	.
Gm04	19879012	19879191	Gm04-1010	Glyma.04G137100	-	InterGenicRegion	-72556.5	.
Gm04	20078564	20078743	Gm04-10224	Glyma.04G137600	+	InterGenicRegion	-63931.5	.
Gm04	20295782	20295961	Gm04-2345	Glyma.04G137900	-	InterGenicRegion	45562.5	.
Gm04	20308343	20308522	Gm04-9119	Glyma.04G137900	-	InterGenicRegion	58123.5	.
Gm04	20493231	20493410	Gm04-1422	Glyma.04G138300	-	InterGenicRegion	44168.5	.
Gm04	20517418	20517597	Gm04-7014	Glyma.04G138500	+	InterGenicRegion	-53758.5	.
Gm04	20658868	20659047	Gm04-15863	Glyma.04G138600	-	InterGenicRegion	-44375.5	.
Gm04	20768572	20768751	Gm04-4054	Glyma.04G138900	+	InterGenicRegion	-58481.5	.
Gm04	20805721	20805900	Gm04-2746	Glyma.04G138900	+	InterGenicRegion	-21332.5	.
Gm04	21222185	21222364	Gm04-256	Glyma.04G139200	-	InterGenicRegion	-127480	.
Gm04	21269791	21269970	Gm04-3564	Glyma.04G139200	-	InterGenicRegion	-79874.5	.
Gm04	21456296	21456475	Gm04-2420	Glyma.04G139400	+	InterGenicRegion	-54052.5	.
Gm04	21543483	21543662	Gm04-10229	Glyma.04G139400	+	InterGenicRegion	33134.5	.
Gm04	21918467	21918646	Gm04-11943	Glyma.04G140300	-	InterGenicRegion	-15431.5	.
Gm04	21963215	21963394	Gm04-3302	Glyma.04G140300	-	InterGenicRegion	29316.5	.
Gm04	22312981	22313160	Gm04-3696	Glyma.04G140900	-	InterGenicRegion	-176144	.
Gm04	22542881	22543060	Gm04-3303	Glyma.04G140900	-	InterGenicRegion	53755.5	.
Gm04	22638391	22638570	Gm04-5452	Glyma.04G141000	-	InterGenicRegion	-80521.5	.
Gm04	22871321	22871500	Gm04-582	Glyma.04G141500	-	InterGenicRegion	-6657.5	.
Gm04	23073051	23073230	Gm04-18210	Glyma.04G141800	-	Genic	-226	.
Gm04	23412965	23413144	Gm04-8774	Glyma.04G142100	-	InterGenicRegion	11405.5	.
Gm04	23447870	23448049	Gm04-642	Glyma.04G142100	-	InterGenicRegion	46310.5	.
Gm04	23538351	23538530	Gm04-4834	Glyma.04G142100	-	InterGenicRegion	136792	.
Gm04	24210450	24210629	Gm04-11721	Glyma.04G142800	+	InterGenicRegion	-121604	.
Gm04	24533284	24533463	Gm04-16799	Glyma.04G142901	+	InterGenicRegion	138190	.
Gm04	24535328	24535507	Gm04-1623	Glyma.04G142901	+	InterGenicRegion	140234	.
Gm04	25017040	25017219	Gm04-2308	Glyma.04G143300	+	InterGenicRegion	-139682	.
Gm04	25054441	25054620	Gm04-7029	Glyma.04G143300	+	InterGenicRegion	-102282	.
Gm04	25198720	25198899	Gm04-2965	Glyma.04G143500	+	InterGenicRegion	-6418.5	.
Gm04	25501399	25501578	Gm04-6098	Glyma.04G144751	+	InterGenicRegion	25468.5	.
Gm04	25690070	25690249	Gm04-62	Glyma.04G145400	+	InterGenicRegion	-28723.5	.
Gm04	25845984	25846163	Gm04-25	Glyma.04G145600	+	InterGenicRegion	47250.5	.
Gm04	25869711	25869890	Gm04-11283	Glyma.04G145700	-	InterGenicRegion	-68048.5	.
Gm04	26301403	26301582	Gm04-347	Glyma.04G146000	-	InterGenicRegion	-97466.5	.
Gm04	26505044	26505223	Gm04-434	Glyma.04G146200	-	InterGenicRegion	-21712.5	.
Gm04	26645028	26645207	Gm04-5985	Glyma.04G146600	+	InterGenicRegion	56254.5	.
Gm04	26905309	26905488	Gm04-2310	Glyma.04G146600	+	InterGenicRegion	316536	.
Gm04	28045360	28045539	Gm04-1352	Glyma.04G147100	+	InterGenicRegion	-119250	.
Gm04	28408803	28408982	Gm04-565	Glyma.04G147500	+	InterGenicRegion	-85336.5	.
Gm04	28738169	28738348	Gm04-484	Glyma.04G147600	+	InterGenicRegion	69973.5	.
Gm04	28912079	28912258	Gm04-17154	Glyma.04G147700	+	InterGenicRegion	-89427.5	.
Gm04	29361971	29362150	Gm04-6192	Glyma.04G148300	+	InterGenicRegion	180470	.
Gm04	29504458	29504637	Gm04-1988	Glyma.04G148400	-	InterGenicRegion	-54150.5	.
Gm04	29504895	29505074	Gm04-2044	Glyma.04G148400	-	InterGenicRegion	-53713.5	.
Gm04	29707938	29708117	Gm04-9541	Glyma.04G148600	-	InterGenicRegion	43359.5	.
Gm04	29718109	29718288	Gm04-448	Glyma.04G148600	-	InterGenicRegion	53530.5	.
Gm04	29721899	29722078	Gm04-623	Glyma.04G148600	-	InterGenicRegion	57320.5	.
Gm04	29723808	29723987	Gm04-13513	Glyma.04G148600	-	InterGenicRegion	59229.5	.
Gm04	29802938	29803117	Gm04-7299	Glyma.04G148600	-	InterGenicRegion	138360	.
Gm04	29959939	29960118	Gm04-2451	Glyma.04G148800	+	InterGenicRegion	6420.5	.
Gm04	30103227	30103406	Gm04-9721	Glyma.04G148900	+	InterGenicRegion	107750	.
Gm04	30569591	30569770	Gm04-2606	Glyma.04G149200	+	InterGenicRegion	-108564	.
Gm04	30705381	30705560	Gm04-3709	Glyma.04G149300	-	InterGenicRegion	12007.5	.
Gm04	30706320	30706499	Gm04-5193	Glyma.04G149300	-	InterGenicRegion	12946.5	.
Gm04	31352444	31352623	Gm04-828	Glyma.04G149900	+	InterGenicRegion	-89591.5	.
Gm04	31410773	31410952	Gm04-2753	Glyma.04G149900	+	InterGenicRegion	-31262.5	.
Gm04	31568268	31568447	Gm04-535	Glyma.04G149900	+	InterGenicRegion	126232	.
Gm04	32238166	32238345	Gm04-1261	Glyma.04G151000	-	InterGenicRegion	22034.5	.
Gm04	32564448	32564627	Gm04-94	Glyma.04G151600	-	InterGenicRegion	18513.5	.
Gm04	33311855	33312034	Gm04-673	Glyma.04G152700	+	InterGenicRegion	-136408	.
Gm04	33336065	33336244	Gm04-3262	Glyma.04G152700	+	InterGenicRegion	-112198	.
Gm04	33811589	33811768	Gm04-15946	Glyma.04G153500	-	InterGenicRegion	28325.5	.
Gm04	33999476	33999655	Gm04-10909	Glyma.04G153700	-	InterGenicRegion	-42947.5	.
Gm04	34657184	34657363	Gm04-6545	Glyma.04G154500	+	InterGenicRegion	-101652	.
Gm04	34657902	34658081	Gm04-1563	Glyma.04G154500	+	InterGenicRegion	-100934	.
Gm04	34876292	34876471	Gm04-683	Glyma.04G155000	-	InterGenicRegion	35193.5	.
Gm04	34993489	34993668	Gm04-2843	Glyma.04G155300	-	InterGenicRegion	23894.5	.
Gm04	35977684	35977863	Gm04-485	Glyma.04G157300	-	InterGenicRegion	17512.5	.
Gm04	36011348	36011527	Gm04-105	Glyma.04G157300	-	InterGenicRegion	51176.5	.
Gm04	36297713	36297892	Gm04-652	Glyma.04G157400	+	InterGenicRegion	178290	.
Gm04	36541063	36541242	Gm04-611	Glyma.04G157500	-	InterGenicRegion	-344240	.
Gm04	36746458	36746637	Gm04-9560	Glyma.04G157500	-	InterGenicRegion	-138844	.
Gm04	37366971	37367150	Gm04-18729	Glyma.04G158100	+	Genic	12111	.
Gm04	38084910	38085089	Gm04-3721	Glyma.04G159200	-	InterGenicRegion	26000.5	.
Gm04	38473600	38473779	Gm04-5310	Glyma.04G160000	+	InterGenicRegion	-20274.5	.
Gm04	38903432	38903611	Gm04-1143	Glyma.04G161600	-	InterGenicRegion	-24614.5	.
Gm04	39028421	39028600	Gm04-199	Glyma.04G162100	+	InterGenicRegion	-15118.5	.
Gm04	39278787	39278966	Gm04-393	Glyma.04G163100	-	InterGenicRegion	8969.5	.
Gm04	39515528	39515707	Gm04-612	Glyma.04G163700	+	InterGenicRegion	-21512.5	.
Gm04	39925645	39925824	Gm04-4083	Glyma.04G164700	-	InterGenicRegion	-4256.5	.
Gm04	40061196	40061375	Gm04-125	Glyma.04G165000	+	InterGenicRegion	-7185.5	.
Gm04	40174412	40174591	Gm04-10	Glyma.04G165400	-	InterGenicRegion	22284.5	.
Gm04	40281108	40281287	Gm04-4157	Glyma.04G165600	+	InterGenicRegion	-24680.5	.
Gm04	40492921	40493100	Gm04-7599	Glyma.04G166100	+	InterGenicRegion	-11416.5	.
Gm04	40653983	40654162	Gm04-4770	Glyma.04G166600	+	Promoter	-1420	.
Gm04	43079782	43079961	Gm04-10120	Glyma.04G178200	-	InterGenicRegion	5474.5	.
Gm04	43271842	43272021	Gm04-30	Glyma.04G179500	+	InterGenicRegion	-4037.5	.
Gm04	44539208	44539387	Gm04-4315	Glyma.04G186900	+	Downstream	3913	.
Gm04	44797142	44797321	Gm04-11147	Glyma.04G188900	+	InterGenicRegion	-5849.5	.
Gm04	44935923	44936102	Gm04-1857	Glyma.04G190400	+	InterGenicRegion	6345.5	.
Gm04	44941995	44942174	Gm04-22	Glyma.04G190500	+	InterGenicRegion	-9855.5	.
Gm04	45983559	45983738	Gm04-18374	Glyma.04G199400	+	Genic	6665	.
Gm04	45983559	45983738	Gm04-18374	Glyma.04G199400	+	Downstream	6665	.
Gm04	47550804	47550983	Gm04-865	Glyma.04G216000	-	InterGenicRegion	3945.5	.
Gm04	47565420	47565599	Gm04-487	Glyma.04G216100	+	Genic	936	.
Gm04	47792185	47792364	Gm04-1525	Glyma.04G218700	+	Genic	245	.
Gm04	47878202	47878381	Gm04-200	Glyma.04G220000	-	Promoter	476	GmJAG1_BS07039|Gm04:47878234-47878441
Gm04	48138806	48138985	Gm04-1394	Glyma.04G222600	-	Genic	-889	.
Gm04	48306388	48306567	Gm04-5815	Glyma.04G224300	+	Genic	10100	.
Gm04	49163626	49163805	Gm04-4871	Glyma.04G235100	-	Promoter	1870	.
Gm04	49163626	49163805	Gm04-4871	Glyma.04G235200	-	Downstream	-8523	.
Gm04	49512456	49512635	Gm04-4631	Glyma.04G238400	-	Downstream	-5331	GmJAG1_BS07217|Gm04:49512427-49512662
Gm04	50111847	50112026	Gm04-14161	Glyma.04G245400	-	Downstream	-18525	.
Gm05	1177224	1177403	Gm05-9757	Glyma.05G012500	-	Genic	-2629	.
Gm05	1307205	1307384	Gm05-14859	Glyma.05G013700	+	InterGenicRegion	-2020.5	.
Gm05	1307205	1307384	Gm05-14859	Glyma.05G013700	+	Promoter	-2021	.
Gm05	1759318	1759497	Gm05-2841	Glyma.05G019700	+	Genic	7742	.
Gm05	2210740	2210919	Gm05-273	Glyma.05G025400	+	Genic	131	GmJAG1_BS07589|Gm05:2210679-2211592
Gm05	2431948	2432127	Gm05-5547	Glyma.05G028200	-	Promoter	132	GmJAG1_BS07614|Gm05:2431969-2432137
Gm05	3285809	3285988	Gm05-355	Glyma.05G037600	-	Genic	-259	GmJAG1_BS07690|Gm05:3285879-3286277
Gm05	3510692	3510871	Gm05-1997	Glyma.05G038100	-	Genic	-1716	.
Gm05	4195570	4195749	Gm05-62	Glyma.05G045800	-	InterGenicRegion	-4537.5	.
Gm05	4648769	4648948	Gm05-87	Glyma.05G050600	-	Genic	-326	.
Gm05	5225795	5225974	Gm05-9392	Glyma.05G055950	+	InterGenicRegion	-2048.5	.
Gm05	5225795	5225974	Gm05-9392	Glyma.05G055950	+	Promoter	-2049	.
Gm05	5652689	5652868	Gm05-2424	Glyma.05G059300	+	Genic	2027	GmJAG1_BS07865|Gm05:5652681-5652938
Gm05	6759952	6760131	Gm05-6577	Glyma.05G066600	+	InterGenicRegion	8342.5	.
Gm05	7901098	7901277	Gm05-7334	Glyma.05G071400	+	InterGenicRegion	-28552.5	.
Gm05	7997392	7997571	Gm05-311	Glyma.05G071800	+	Promoter	-2064	.
Gm05	7997392	7997571	Gm05-311	Glyma.05G071800	+	InterGenicRegion	-2063.5	.
Gm05	8486934	8487113	Gm05-255	Glyma.05G073700	+	InterGenicRegion	-15938.5	.
Gm05	8624412	8624591	Gm05-565	Glyma.05G073901	-	InterGenicRegion	72936.5	.
Gm05	8694513	8694692	Gm05-1419	Glyma.05G074200	+	InterGenicRegion	-100156	.
Gm05	8763703	8763882	Gm05-21	Glyma.05G074200	+	InterGenicRegion	-30965.5	.
Gm05	9090591	9090770	Gm05-7076	Glyma.05G074900	-	InterGenicRegion	9576.5	.
Gm05	9285270	9285449	Gm05-896	Glyma.05G075000	-	InterGenicRegion	17324.5	.
Gm05	9305718	9305897	Gm05-9221	Glyma.05G075000	-	InterGenicRegion	37772.5	.
Gm05	9309958	9310137	Gm05-4325	Glyma.05G075000	-	InterGenicRegion	42012.5	.
Gm05	9535657	9535836	Gm05-6473	Glyma.05G075600	-	InterGenicRegion	-32343.5	.
Gm05	10209896	10210075	Gm05-2618	Glyma.05G077500	+	InterGenicRegion	-11614.5	.
Gm05	10402331	10402510	Gm05-210	Glyma.05G077800	+	InterGenicRegion	-51789.5	.
Gm05	10666093	10666272	Gm05-2619	Glyma.05G078600	-	InterGenicRegion	-12418.5	.
Gm05	12075349	12075528	Gm05-4409	Glyma.05G086900	-	InterGenicRegion	114252	.
Gm05	12373418	12373597	Gm05-3697	Glyma.05G087300	+	InterGenicRegion	-13409.5	.
Gm05	12395963	12396142	Gm05-9060	Glyma.05G087400	+	Genic	4696	.
Gm05	12770014	12770193	Gm05-5680	Glyma.05G087500	+	InterGenicRegion	-21118.5	.
Gm05	12928631	12928810	Gm05-3262	Glyma.05G087800	-	InterGenicRegion	-19636.5	.
Gm05	13121123	13121302	Gm05-444	Glyma.05G088100	+	InterGenicRegion	87697.5	.
Gm05	14038691	14038870	Gm05-4340	Glyma.05G088550	+	InterGenicRegion	-13705.5	.
Gm05	14044975	14045154	Gm05-7640	Glyma.05G088550	+	InterGenicRegion	-7421.5	.
Gm05	14118372	14118551	Gm05-4490	Glyma.05G088952	-	Genic	-2816	.
Gm05	14135232	14135411	Gm05-405	Glyma.05G088952	-	InterGenicRegion	14044.5	GmJAG1_BS07992|Gm05:14135201-14135548
Gm05	14416543	14416722	Gm05-814	Glyma.05G089200	+	InterGenicRegion	36393.5	.
Gm05	14889569	14889748	Gm05-4345	Glyma.05G090000	-	InterGenicRegion	25694.5	.
Gm05	15363769	15363948	Gm05-5805	Glyma.05G090550	+	InterGenicRegion	72347.5	.
Gm05	15365037	15365216	Gm05-175	Glyma.05G090550	+	InterGenicRegion	73615.5	.
Gm05	15865366	15865545	Gm05-13444	Glyma.05G080500	-	InterGenicRegion	-13535.5	.
Gm05	16189957	16190136	Gm05-6496	Glyma.05G081451	-	InterGenicRegion	44293.5	.
Gm05	16381132	16381311	Gm05-4908	Glyma.05G081600	-	InterGenicRegion	125410	.
Gm05	16672778	16672957	Gm05-6360	Glyma.05G081900	+	InterGenicRegion	-14309.5	.
Gm05	17169297	17169476	Gm05-1410	Glyma.05G082500	-	InterGenicRegion	16207.5	.
Gm05	17216306	17216485	Gm05-5389	Glyma.05G082600	+	InterGenicRegion	-6326.5	.
Gm05	17291129	17291308	Gm05-4146	Glyma.05G082901	+	InterGenicRegion	29715.5	.
Gm05	17814125	17814304	Gm05-1856	Glyma.05G083550	+	InterGenicRegion	61128.5	.
Gm05	17852415	17852594	Gm05-16035	Glyma.05G083600	+	InterGenicRegion	-94768.5	.
Gm05	18413667	18413846	Gm05-7377	Glyma.05G083900	-	InterGenicRegion	-70586.5	.
Gm05	18415100	18415279	Gm05-5203	Glyma.05G083900	-	InterGenicRegion	-69153.5	.
Gm05	19239973	19240152	Gm05-7117	Glyma.05G084800	-	InterGenicRegion	-107366	.
Gm05	19303825	19304004	Gm05-126	Glyma.05G084800	-	InterGenicRegion	-43514.5	.
Gm05	20292302	20292481	Gm05-6264	Glyma.05G086400	-	InterGenicRegion	187772	.
Gm05	20894998	20895177	Gm05-8737	Glyma.05G091000	+	InterGenicRegion	-102436	.
Gm05	21086628	21086807	Gm05-12921	Glyma.05G091000	+	InterGenicRegion	89194.5	.
Gm05	21221427	21221606	Gm05-7003	Glyma.05G091100	-	InterGenicRegion	-51727.5	.
Gm05	21228856	21229035	Gm05-10460	Glyma.05G091100	-	InterGenicRegion	-44298.5	.
Gm05	21422028	21422207	Gm05-122	Glyma.05G091100	-	InterGenicRegion	148874	.
Gm05	21449635	21449814	Gm05-221	Glyma.05G091100	-	InterGenicRegion	176480	.
Gm05	21450415	21450594	Gm05-11857	Glyma.05G091100	-	InterGenicRegion	177260	.
Gm05	21578185	21578364	Gm05-5917	Glyma.05G091100	-	InterGenicRegion	305030	.
Gm05	21679025	21679204	Gm05-2260	Glyma.05G091150	+	InterGenicRegion	-292520	.
Gm05	22758113	22758292	Gm05-3074	Glyma.05G092800	-	InterGenicRegion	-283480	.
Gm05	22798174	22798353	Gm05-7259	Glyma.05G092800	-	InterGenicRegion	-243420	.
Gm05	22860453	22860632	Gm05-336	Glyma.05G092800	-	InterGenicRegion	-181140	.
Gm05	23107312	23107491	Gm05-1090	Glyma.05G092800	-	InterGenicRegion	65718.5	.
Gm05	23254105	23254284	Gm05-4428	Glyma.05G093000	+	InterGenicRegion	-198164	.
Gm05	23270625	23270804	Gm05-731	Glyma.05G093000	+	InterGenicRegion	-181644	.
Gm05	23341701	23341880	Gm05-16075	Glyma.05G093000	+	InterGenicRegion	-110568	.
Gm05	23386090	23386269	Gm05-3075	Glyma.05G093000	+	InterGenicRegion	-66178.5	.
Gm05	23692687	23692866	Gm05-14	Glyma.05G093900	+	InterGenicRegion	-184300	.
Gm05	23701869	23702048	Gm05-14066	Glyma.05G093900	+	InterGenicRegion	-175118	.
Gm05	23744138	23744317	Gm05-2219	Glyma.05G093900	+	InterGenicRegion	-132850	.
Gm05	23848562	23848741	Gm05-2054	Glyma.05G093900	+	InterGenicRegion	-28425.5	.
Gm05	23921118	23921297	Gm05-724	Glyma.05G094000	+	InterGenicRegion	28739.5	.
Gm05	23985063	23985242	Gm05-15	Glyma.05G094300	+	InterGenicRegion	-9924.5	.
Gm05	24073822	24074001	Gm05-3275	Glyma.05G094500	+	InterGenicRegion	29611.5	.
Gm05	24695313	24695492	Gm05-2134	Glyma.05G095400	-	InterGenicRegion	-60315.5	.
Gm05	25309160	25309339	Gm05-578	Glyma.05G096500	-	InterGenicRegion	18708.5	.
Gm05	26985114	26985293	Gm05-13253	Glyma.05G101500	+	InterGenicRegion	-25021.5	.
Gm05	27459288	27459467	Gm05-346	Glyma.05G103300	+	InterGenicRegion	17301.5	.
Gm05	27606791	27606970	Gm05-137	Glyma.05G103500	+	InterGenicRegion	-14771.5	.
Gm05	27769278	27769457	Gm05-5935	Glyma.05G104400	-	Genic	-2558	.
Gm05	27902087	27902266	Gm05-3182	Glyma.05G105000	-	Genic	-106	.
Gm05	28011720	28011899	Gm05-1500	Glyma.05G105300	+	InterGenicRegion	-8966.5	.
Gm05	28275867	28276046	Gm05-2113	Glyma.05G106500	-	InterGenicRegion	-80701.5	.
Gm05	28865719	28865898	Gm05-101	Glyma.05G108800	+	InterGenicRegion	18569.5	.
Gm05	28972898	28973077	Gm05-24	Glyma.05G109200	-	InterGenicRegion	-20488.5	.
Gm05	29418482	29418661	Gm05-4768	Glyma.05G110700	-	InterGenicRegion	-9364.5	.
Gm05	29540405	29540584	Gm05-8133	Glyma.05G110900	-	Promoter	-38	GmJAG1_BS08182|Gm05:29540402-29540577;GmJAG1_BS08182|Gm05:29540402-29540577
Gm05	29540405	29540584	Gm05-8133	Glyma.05G110900	-	Genic	-38	GmJAG1_BS08182|Gm05:29540402-29540577;GmJAG1_BS08182|Gm05:29540402-29540577
Gm05	30070801	30070980	Gm05-858	Glyma.05G113300	+	InterGenicRegion	-21386.5	.
Gm05	30352499	30352678	Gm05-116	Glyma.05G114300	+	InterGenicRegion	20773.5	.
Gm05	31152894	31153073	Gm05-1522	Glyma.05G118300	+	InterGenicRegion	-4597.5	.
Gm05	31255868	31256047	Gm05-4544	Glyma.05G119300	-	InterGenicRegion	2512.5	.
Gm05	31767642	31767821	Gm05-1295	Glyma.05G123500	-	InterGenicRegion	4587.5	.
Gm05	31830932	31831111	Gm05-8450	Glyma.05G124500	+	Promoter	-1389	.
Gm05	32222038	32222217	Gm05-594	Glyma.05G128500	+	Genic	3231	.
Gm05	32563313	32563492	Gm05-5145	Glyma.05G132200	-	Promoter	1422	.
Gm05	32582800	32582979	Gm05-4863	Glyma.05G132400	-	InterGenicRegion	-2935.5	.
Gm05	32769150	32769329	Gm05-3186	Glyma.05G134800	+	Promoter	-1609	.
Gm05	33041216	33041395	Gm05-6298	Glyma.05G137300	+	Downstream	3910	.
Gm05	33041216	33041395	Gm05-6298	Glyma.05G137400	-	Genic	-7883	.
Gm05	33450851	33451030	Gm05-4864	Glyma.05G140900	+	InterGenicRegion	-11592.5	.
Gm05	33948036	33948215	Gm05-28	Glyma.05G145200	+	InterGenicRegion	-5321.5	.
Gm05	36060549	36060728	Gm05-1526	Glyma.05G169900	-	Genic	-74	.
Gm05	36060549	36060728	Gm05-1526	Glyma.05G169900	-	Promoter	-74	.
Gm05	36554920	36555099	Gm05-2119	Glyma.05G176400	+	Genic	2008	.
Gm05	36554920	36555099	Gm05-2119	Glyma.05G176500	+	Genic	168	.
Gm05	36919082	36919261	Gm05-3883	Glyma.05G181100	-	Genic	-293	.
Gm05	37250300	37250479	Gm05-54	Glyma.05G185500	-	Downstream	-6999	.
Gm05	37861818	37861997	Gm05-7571	Glyma.05G193600	+	Genic	1981	.
Gm05	38131547	38131726	Gm05-2929	Glyma.05G197000	+	Genic	1471	.
Gm05	38732915	38733094	Gm05-14824	Glyma.05G203500	-	InterGenicRegion	7857.5	.
Gm05	40121527	40121706	Gm05-80	Glyma.05G221200	-	Genic	-240	.
Gm05	40121527	40121706	Gm05-80	Glyma.05G221300	-	Downstream	-8255	.
Gm05	41859498	41859677	Gm05-10551	Glyma.05G243500	+	Downstream	5812	.
Gm05	41859498	41859677	Gm05-10551	Glyma.05G243600	-	Downstream	-4434	.
Gm05	42070329	42070508	Gm05-3511	Glyma.05G246900	+	InterGenicRegion	-1996.5	.
Gm05	42070329	42070508	Gm05-3511	Glyma.05G246900	+	Promoter	-1997	.
Gm05	42071280	42071459	Gm05-1302	Glyma.05G246900	+	Promoter	-1046	.
Gm06	998366	998545	Gm06-155	Glyma.06G013500	+	Downstream	2454	.
Gm06	1736220	1736399	Gm06-2321	Glyma.06G023400	-	InterGenicRegion	-3837.5	.
Gm06	3087800	3087979	Gm06-9872	Glyma.06G041000	-	InterGenicRegion	-9996.5	.
Gm06	3616817	3616996	Gm06-17840	Glyma.06G048400	+	Genic	4894	.
Gm06	3698948	3699127	Gm06-10678	Glyma.06G049400	-	Genic	-599	.
Gm06	4122759	4122938	Gm06-416	Glyma.06G054800	+	InterGenicRegion	4550.5	.
Gm06	5007608	5007787	Gm06-1022	Glyma.06G065900	+	Genic	2220	.
Gm06	5207134	5207313	Gm06-6529	Glyma.06G068300	+	Genic	2192	.
Gm06	5275484	5275663	Gm06-2212	Glyma.06G069200	+	Genic	2219	.
Gm06	5358977	5359156	Gm06-105	Glyma.06G070300	-	Genic	-6094	.
Gm06	7282452	7282631	Gm06-3526	Glyma.06G092800	+	Promoter	-35	.
Gm06	7282452	7282631	Gm06-3526	Glyma.06G092700	+	Downstream	4858	.
Gm06	7282452	7282631	Gm06-3526	Glyma.06G092800	+	Genic	-35	.
Gm06	7859818	7859997	Gm06-3697	Glyma.06G099100	-	InterGenicRegion	5268.5	.
Gm06	9770561	9770740	Gm06-1042	Glyma.06G120500	+	InterGenicRegion	-2413.5	.
Gm06	9771526	9771705	Gm06-610	Glyma.06G120500	+	Promoter	-1449	.
Gm06	9999334	9999513	Gm06-3075	Glyma.06G123200	-	Downstream	-3928	GmJAG1_BS10292|Gm06:9999284-9999680
Gm06	10808649	10808828	Gm06-2176	Glyma.06G131700	+	Downstream	6531	.
Gm06	10808649	10808828	Gm06-2176	Glyma.06G131800	+	InterGenicRegion	-4999.5	.
Gm06	11750711	11750890	Gm06-2043	Glyma.06G145000	-	InterGenicRegion	4401.5	.
Gm06	11865969	11866148	Gm06-107	Glyma.06G145900	+	Genic	118	.
Gm06	12000054	12000233	Gm06-197	Glyma.06G147600	-	InterGenicRegion	-11349.5	.
Gm06	12087004	12087183	Gm06-79	Glyma.06G148500	-	InterGenicRegion	-9146.5	.
Gm06	12600408	12600587	Gm06-8477	Glyma.06G155000	-	Genic	-2439	.
Gm06	12862895	12863074	Gm06-14998	Glyma.06G157200	-	Genic	-9701	.
Gm06	12862895	12863074	Gm06-14998	Glyma.06G157100	+	Downstream	3171	.
Gm06	13009885	13010064	Gm06-1721	Glyma.06G158600	-	Genic	-1824	.
Gm06	13336780	13336959	Gm06-126	Glyma.06G161900	-	Promoter	2001	.
Gm06	13336780	13336959	Gm06-126	Glyma.06G162100	-	Downstream	-5397	.
Gm06	15128859	15129038	Gm06-6689	Glyma.06G178900	-	Downstream	-3030	.
Gm06	15132723	15132902	Gm06-6418	Glyma.06G179001	-	Downstream	-174	.
Gm06	15132723	15132902	Gm06-6418	Glyma.06G178900	-	Promoter	834	.
Gm06	15132723	15132902	Gm06-6418	Glyma.06G179001	-	Genic	-174	.
Gm06	15708549	15708728	Gm06-58	Glyma.06G183000	-	Genic	-194	.
Gm06	16028210	16028389	Gm06-15716	Glyma.06G185000	-	Genic	-144	.
Gm06	16272249	16272428	Gm06-6177	Glyma.06G187300	+	InterGenicRegion	9370.5	.
Gm06	16467286	16467465	Gm06-1831	Glyma.06G189251	+	InterGenicRegion	-2968.5	.
Gm06	16541451	16541630	Gm06-129	Glyma.06G189500	-	InterGenicRegion	3462.5	.
Gm06	16809137	16809316	Gm06-188	Glyma.06G191600	+	Genic	4843	.
Gm06	16809137	16809316	Gm06-188	Glyma.06G191700	+	Genic	463	.
Gm06	17540443	17540622	Gm06-1834	Glyma.06G196000	-	Promoter	1381	.
Gm06	17764675	17764854	Gm06-2300	Glyma.06G197100	-	InterGenicRegion	4025.5	.
Gm06	18422089	18422268	Gm06-631	Glyma.06G201700	+	Genic	28253	.
Gm06	19096905	19097084	Gm06-7	Glyma.06G204500	-	Promoter	338	.
Gm06	19318463	19318642	Gm06-6074	Glyma.06G205701	-	InterGenicRegion	32362.5	.
Gm06	19518211	19518390	Gm06-728	Glyma.06G206000	-	Genic	-9106	.
Gm06	19669602	19669781	Gm06-1217	Glyma.06G206600	+	InterGenicRegion	-25460.5	.
Gm06	19743944	19744123	Gm06-1098	Glyma.06G206800	+	InterGenicRegion	-3007.5	.
Gm06	20177918	20178097	Gm06-695	Glyma.06G208600	-	InterGenicRegion	-16707.5	.
Gm06	21795034	21795213	Gm06-11913	Glyma.06G214050	-	InterGenicRegion	-56323.5	.
Gm06	21991056	21991235	Gm06-1965	Glyma.06G214400	-	InterGenicRegion	22637.5	.
Gm06	23208646	23208825	Gm06-4787	Glyma.06G217500	+	InterGenicRegion	-103346	.
Gm06	23564318	23564497	Gm06-315	Glyma.06G218000	+	InterGenicRegion	14205.5	.
Gm06	24254774	24254953	Gm06-4050	Glyma.06G219901	-	InterGenicRegion	170900	.
Gm06	24828652	24828831	Gm06-11709	Glyma.06G220700	-	InterGenicRegion	-52692.5	.
Gm06	25497357	25497536	Gm06-96	Glyma.06G220566	-	InterGenicRegion	-96070.5	.
Gm06	25566381	25566560	Gm06-8524	Glyma.06G220566	-	InterGenicRegion	-27046.5	.
Gm06	25710185	25710364	Gm06-1003	Glyma.06G218900	-	InterGenicRegion	110508	.
Gm06	25835487	25835666	Gm06-709	Glyma.06G218900	-	InterGenicRegion	235810	.
Gm06	25907772	25907951	Gm06-25	Glyma.06G219200	+	InterGenicRegion	-174162	.
Gm06	26531560	26531739	Gm06-14137	Glyma.06G219800	-	InterGenicRegion	-13566.5	.
Gm06	27263129	27263308	Gm06-11458	Glyma.06G221500	+	InterGenicRegion	131192	.
Gm06	27467233	27467412	Gm06-5656	Glyma.06G221600	+	InterGenicRegion	-80703.5	.
Gm06	27760701	27760880	Gm06-1879	Glyma.06G221700	-	InterGenicRegion	13712.5	.
Gm06	27789709	27789888	Gm06-2377	Glyma.06G221700	-	InterGenicRegion	42720.5	.
Gm06	27791587	27791766	Gm06-376	Glyma.06G221700	-	InterGenicRegion	44598.5	.
Gm06	27890001	27890180	Gm06-946	Glyma.06G221800	+	InterGenicRegion	-120676	.
Gm06	27890649	27890828	Gm06-3856	Glyma.06G221800	+	InterGenicRegion	-120028	.
Gm06	27968479	27968658	Gm06-6714	Glyma.06G221800	+	InterGenicRegion	-42197.5	.
Gm06	28081295	28081474	Gm06-136	Glyma.06G221800	+	InterGenicRegion	70618.5	.
Gm06	28086571	28086750	Gm06-11242	Glyma.06G221800	+	InterGenicRegion	75894.5	.
Gm06	28158905	28159084	Gm06-2592	Glyma.06G221800	+	InterGenicRegion	148228	.
Gm06	28326043	28326222	Gm06-9244	Glyma.06G221900	+	InterGenicRegion	-90924.5	.
Gm06	28337639	28337818	Gm06-1407	Glyma.06G221900	+	InterGenicRegion	-79328.5	.
Gm06	28769749	28769928	Gm06-133	Glyma.06G222700	-	InterGenicRegion	28934.5	.
Gm06	28846622	28846801	Gm06-6593	Glyma.06G222800	-	InterGenicRegion	4605.5	.
Gm06	29016228	29016407	Gm06-6214	Glyma.06G223100	+	InterGenicRegion	-11577.5	.
Gm06	29975250	29975429	Gm06-3860	Glyma.06G224300	-	InterGenicRegion	37416.5	.
Gm06	30116757	30116936	Gm06-1032	Glyma.06G224700	-	InterGenicRegion	-45760.5	.
Gm06	30293929	30294108	Gm06-1154	Glyma.06G224900	+	InterGenicRegion	-48107.5	.
Gm06	30448922	30449101	Gm06-4713	Glyma.06G225100	+	InterGenicRegion	24790.5	.
Gm06	30494033	30494212	Gm06-363	Glyma.06G225100	+	InterGenicRegion	69901.5	.
Gm06	30735310	30735489	Gm06-509	Glyma.06G225400	-	InterGenicRegion	2839.5	.
Gm06	31407850	31408029	Gm06-2520	Glyma.06G225800	-	InterGenicRegion	228520	.
Gm06	31720348	31720527	Gm06-1933	Glyma.06G226000	+	InterGenicRegion	-467212	.
Gm06	31752679	31752858	Gm06-97	Glyma.06G226000	+	InterGenicRegion	-434882	.
Gm06	31764498	31764677	Gm06-819	Glyma.06G226000	+	InterGenicRegion	-423062	.
Gm06	31767555	31767734	Gm06-2407	Glyma.06G226000	+	InterGenicRegion	-420006	.
Gm06	31975460	31975639	Gm06-4809	Glyma.06G226000	+	InterGenicRegion	-212100	.
Gm06	32321508	32321687	Gm06-10807	Glyma.06G226700	+	InterGenicRegion	-28505.5	.
Gm06	32588391	32588570	Gm06-6725	Glyma.06G226700	+	InterGenicRegion	238378	.
Gm06	32589789	32589968	Gm06-12720	Glyma.06G226700	+	InterGenicRegion	239776	.
Gm06	32632171	32632350	Gm06-320	Glyma.06G226700	+	InterGenicRegion	282158	.
Gm06	32725181	32725360	Gm06-2380	Glyma.06G226700	+	InterGenicRegion	375168	.
Gm06	32891142	32891321	Gm06-590	Glyma.06G226700	+	InterGenicRegion	541128	.
Gm06	32920931	32921110	Gm06-10204	Glyma.06G226700	+	InterGenicRegion	570918	.
Gm06	32931879	32932058	Gm06-1240	Glyma.06G226700	+	InterGenicRegion	581866	.
Gm06	32933091	32933270	Gm06-14494	Glyma.06G226700	+	InterGenicRegion	583078	.
Gm06	33089369	33089548	Gm06-1122	Glyma.06G226900	+	InterGenicRegion	-443302	.
Gm06	33555419	33555598	Gm06-10813	Glyma.06G226900	+	InterGenicRegion	22747.5	.
Gm06	33563331	33563510	Gm06-17658	Glyma.06G226900	+	InterGenicRegion	30659.5	.
Gm06	33669269	33669448	Gm06-12990	Glyma.06G227000	+	InterGenicRegion	75131.5	.
Gm06	33746223	33746402	Gm06-71	Glyma.06G227200	+	InterGenicRegion	-66599.5	.
Gm06	34095152	34095331	Gm06-1062	Glyma.06G228300	+	InterGenicRegion	31803.5	.
Gm06	34307022	34307201	Gm06-2822	Glyma.06G229200	+	InterGenicRegion	-6303.5	.
Gm06	35650288	35650467	Gm06-698	Glyma.06G231500	+	InterGenicRegion	25228.5	.
Gm06	36152583	36152762	Gm06-13894	Glyma.06G232600	+	InterGenicRegion	-47533.5	.
Gm06	36262058	36262237	Gm06-3671	Glyma.06G232700	-	InterGenicRegion	36698.5	.
Gm06	36285931	36286110	Gm06-12739	Glyma.06G232800	-	InterGenicRegion	-47599.5	.
Gm06	36468646	36468825	Gm06-16	Glyma.06G232800	-	InterGenicRegion	135116	.
Gm06	36474215	36474394	Gm06-5891	Glyma.06G232800	-	InterGenicRegion	140684	.
Gm06	36567774	36567953	Gm06-4298	Glyma.06G233251	+	InterGenicRegion	-91015.5	.
Gm06	36807232	36807411	Gm06-15848	Glyma.06G233600	+	InterGenicRegion	-14415.5	.
Gm06	36921036	36921215	Gm06-6611	Glyma.06G234200	-	Genic	-1447	.
Gm06	36991584	36991763	Gm06-122	Glyma.06G234451	-	InterGenicRegion	9016.5	.
Gm06	37280803	37280982	Gm06-8241	Glyma.06G235000	-	InterGenicRegion	81965.5	.
Gm06	37621061	37621240	Gm06-1064	Glyma.06G235900	-	InterGenicRegion	11401.5	.
Gm06	38227613	38227792	Gm06-4394	Glyma.06G238000	-	Genic	-5875	.
Gm06	38809091	38809270	Gm06-70	Glyma.06G239600	-	Downstream	-3279	.
Gm06	38969090	38969269	Gm06-820	Glyma.06G240000	-	InterGenicRegion	-24247.5	.
Gm06	39234566	39234745	Gm06-3104	Glyma.06G241100	-	InterGenicRegion	14284.5	.
Gm06	39402559	39402738	Gm06-293	Glyma.06G241600	+	InterGenicRegion	55844.5	.
Gm06	39491881	39492060	Gm06-2318	Glyma.06G242000	+	InterGenicRegion	15997.5	.
Gm06	39659466	39659645	Gm06-566	Glyma.06G242550	+	InterGenicRegion	-48817.5	.
Gm06	40791456	40791635	Gm06-123	Glyma.06G245100	+	InterGenicRegion	-16371.5	.
Gm06	40878102	40878281	Gm06-2005	Glyma.06G245700	-	InterGenicRegion	-15739.5	.
Gm06	40880480	40880659	Gm06-455	Glyma.06G245700	-	InterGenicRegion	-13361.5	.
Gm06	41297585	41297764	Gm06-12262	Glyma.06G248400	+	InterGenicRegion	-7559.5	.
Gm06	41746429	41746608	Gm06-9313	Glyma.06G250400	+	InterGenicRegion	-12286.5	.
Gm06	41759942	41760121	Gm06-8586	Glyma.06G250400	+	Genic	1226	.
Gm06	41784581	41784760	Gm06-8255	Glyma.06G250500	+	Genic	2069	.
Gm06	42607469	42607648	Gm06-485	Glyma.06G253900	-	InterGenicRegion	21462.5	.
Gm06	42693862	42694041	Gm06-1364	Glyma.06G254400	-	InterGenicRegion	-12299.5	.
Gm06	43629828	43630007	Gm06-1303	Glyma.06G258101	-	InterGenicRegion	4453.5	.
Gm06	44707752	44707931	Gm06-247	Glyma.06G263700	+	InterGenicRegion	11679.5	.
Gm06	44800839	44801018	Gm06-16638	Glyma.06G264700	+	InterGenicRegion	-8338.5	.
Gm06	45797586	45797765	Gm06-607	Glyma.06G271800	-	Genic	-2269	.
Gm06	45989733	45989912	Gm06-8108	Glyma.06G273200	+	InterGenicRegion	-8420.5	.
Gm06	46165062	46165241	Gm06-12285	Glyma.06G274600	+	InterGenicRegion	6047.5	.
Gm06	46387095	46387274	Gm06-78	Glyma.06G276800	+	InterGenicRegion	-5044.5	.
Gm06	46389069	46389248	Gm06-538	Glyma.06G276800	+	InterGenicRegion	-3070.5	.
Gm06	47068057	47068236	Gm06-2068	Glyma.06G286200	+	InterGenicRegion	5328.5	.
Gm06	47143590	47143769	Gm06-925	Glyma.06G286800	+	InterGenicRegion	-12543.5	.
Gm06	47199528	47199707	Gm06-6374	Glyma.06G287100	-	InterGenicRegion	4583.5	.
Gm06	47220869	47221048	Gm06-3516	Glyma.06G287400	+	InterGenicRegion	-4939.5	.
Gm06	47341727	47341906	Gm06-1415	Glyma.06G288700	+	Downstream	5584	.
Gm06	47455789	47455968	Gm06-16656	Glyma.06G289900	-	InterGenicRegion	-8855.5	.
Gm06	48449154	48449333	Gm06-5189	Glyma.06G299900	-	InterGenicRegion	2961.5	.
Gm06	48456069	48456248	Gm06-298	Glyma.06G299900	-	InterGenicRegion	9876.5	.
Gm06	50697007	50697186	Gm06-299	Glyma.06G323900	+	Downstream	6101	.
Gm07	14620	14799	Gm07-520	Glyma.07G000200	-	InterGenicRegion	-15756.5	.
Gm07	283351	283530	Gm07-713	Glyma.07G003700	-	Promoter	493	.
Gm07	777272	777451	Gm07-13138	Glyma.07G010300	+	Genic	913	.
Gm07	1155031	1155210	Gm07-6913	Glyma.07G014600	+	Genic	1171	.
Gm07	1866216	1866395	Gm07-703	Glyma.07G024100	-	Genic	-243	GmJAG1_BS11652|Gm07:1866199-1866485
Gm07	1895212	1895391	Gm07-3795	Glyma.07G024400	-	Genic	-1314	.
Gm07	2096797	2096976	Gm07-835	Glyma.07G026600	-	InterGenicRegion	3053.5	GmJAG1_BS11660|Gm07:2096671-2096942
Gm07	2258051	2258230	Gm07-11796	Glyma.07G028000	+	Genic	638	.
Gm07	2984263	2984442	Gm07-90	Glyma.07G036600	+	Promoter	-1752	.
Gm07	3188901	3189080	Gm07-9280	Glyma.07G038600	+	Promoter	-585	.
Gm07	3973978	3974157	Gm07-87	Glyma.07G047400	+	Downstream	3138	.
Gm07	3973978	3974157	Gm07-87	Glyma.07G047450	+	Promoter	-1613	.
Gm07	4238740	4238919	Gm07-3885	Glyma.07G050000	-	Promoter	2039	.
Gm07	4238740	4238919	Gm07-3885	Glyma.07G050000	-	InterGenicRegion	2039.5	.
Gm07	5365844	5366023	Gm07-1757	Glyma.07G060800	+	Promoter	-541	.
Gm07	5365844	5366023	Gm07-1757	Glyma.07G060700	-	Promoter	190	.
Gm07	5722106	5722285	Gm07-349	Glyma.07G065500	+	Genic	20229	.
Gm07	6485235	6485414	Gm07-1533	Glyma.07G072900	+	Promoter	-1495	.
Gm07	6670450	6670629	Gm07-4761	Glyma.07G075000	-	Downstream	-10937	.
Gm07	6670450	6670629	Gm07-4761	Glyma.07G074900	+	Genic	110	.
Gm07	6826743	6826922	Gm07-12071	Glyma.07G076800	-	InterGenicRegion	-11541.5	.
Gm07	7467982	7468161	Gm07-614	Glyma.07G082900	+	Promoter	-1007	.
Gm07	8129449	8129628	Gm07-637	Glyma.07G088700	+	InterGenicRegion	5701.5	.
Gm07	8436634	8436813	Gm07-6	Glyma.07G091900	-	InterGenicRegion	-7928.5	.
Gm07	8998365	8998544	Gm07-269	Glyma.07G097400	-	Promoter	1075	.
Gm07	9550784	9550963	Gm07-5216	Glyma.07G101800	+	Genic	5083	.
Gm07	9550784	9550963	Gm07-5216	Glyma.07G101866	-	Downstream	-2185	.
Gm07	9875773	9875952	Gm07-3615	Glyma.07G104200	-	InterGenicRegion	10669.5	.
Gm07	10418742	10418921	Gm07-1783	Glyma.07G107700	-	InterGenicRegion	-9184.5	.
Gm07	10612148	10612327	Gm07-397	Glyma.07G109000	-	InterGenicRegion	22442.5	.
Gm07	10770617	10770796	Gm07-110	Glyma.07G109500	+	Genic	3857	.
Gm07	10900846	10901025	Gm07-1701	Glyma.07G109600	-	Genic	-17	.
Gm07	10900846	10901025	Gm07-1701	Glyma.07G109600	-	Promoter	-17	.
Gm07	10922990	10923169	Gm07-9923	Glyma.07G109700	-	InterGenicRegion	-14312.5	.
Gm07	11309801	11309980	Gm07-13	Glyma.07G111300	-	Downstream	-5332	.
Gm07	11409844	11410023	Gm07-342	Glyma.07G111900	-	InterGenicRegion	-4365.5	.
Gm07	12654276	12654455	Gm07-1462	Glyma.07G116500	-	InterGenicRegion	-37647.5	.
Gm07	13010649	13010828	Gm07-2938	Glyma.07G117400	-	InterGenicRegion	6519.5	.
Gm07	13250129	13250308	Gm07-180	Glyma.07G118300	-	InterGenicRegion	3165.5	.
Gm07	13297157	13297336	Gm07-3679	Glyma.07G118600	-	InterGenicRegion	-7662.5	.
Gm07	13777562	13777741	Gm07-11	Glyma.07G120551	+	InterGenicRegion	4729.5	.
Gm07	13790164	13790343	Gm07-1315	Glyma.07G120600	+	InterGenicRegion	-4486.5	.
Gm07	14602067	14602246	Gm07-84	Glyma.07G124300	-	InterGenicRegion	3155.5	.
Gm07	14624735	14624914	Gm07-4392	Glyma.07G124400	-	InterGenicRegion	-10224.5	.
Gm07	15207874	15208053	Gm07-2214	Glyma.07G128800	+	Promoter	-369	.
Gm07	15446120	15446299	Gm07-615	Glyma.07G132200	+	Promoter	-256	.
Gm07	15731562	15731741	Gm07-304	Glyma.07G134100	-	InterGenicRegion	4026.5	.
Gm07	15788250	15788429	Gm07-2677	Glyma.07G134400	+	InterGenicRegion	-10327.5	.
Gm07	16256555	16256734	Gm07-1442	Glyma.07G138200	-	Downstream	-2049	.
Gm07	16493252	16493431	Gm07-4307	Glyma.07G140551	+	InterGenicRegion	4119.5	.
Gm07	16699055	16699234	Gm07-14450	Glyma.07G141900	+	InterGenicRegion	16017.5	.
Gm07	16901003	16901182	Gm07-13785	Glyma.07G143200	+	InterGenicRegion	-4548.5	.
Gm07	16917059	16917238	Gm07-4475	Glyma.07G143401	-	InterGenicRegion	8068.5	.
Gm07	16946201	16946380	Gm07-13493	Glyma.07G143500	+	InterGenicRegion	-8973.5	.
Gm07	17874016	17874195	Gm07-3087	Glyma.07G150000	+	Genic	6961	.
Gm07	17935358	17935537	Gm07-3495	Glyma.07G150400	-	InterGenicRegion	-8315.5	.
Gm07	17988734	17988913	Gm07-589	Glyma.07G150500	+	InterGenicRegion	7281.5	.
Gm07	18035811	18035990	Gm07-13227	Glyma.07G150900	-	InterGenicRegion	-11193.5	.
Gm07	18452690	18452869	Gm07-1049	Glyma.07G152700	+	Promoter	-1607	.
Gm07	18608930	18609109	Gm07-1585	Glyma.07G153200	+	InterGenicRegion	20036.5	.
Gm07	19278918	19279097	Gm07-2364	Glyma.07G157400	-	InterGenicRegion	-23826.5	.
Gm07	19912154	19912333	Gm07-47	Glyma.07G159100	+	InterGenicRegion	26982.5	.
Gm07	20062001	20062180	Gm07-5557	Glyma.07G159300	-	InterGenicRegion	46307.5	.
Gm07	20066100	20066279	Gm07-3556	Glyma.07G159300	-	InterGenicRegion	50406.5	.
Gm07	20516793	20516972	Gm07-657	Glyma.07G160050	-	InterGenicRegion	2666.5	.
Gm07	20841003	20841182	Gm07-1186	Glyma.07G161132	+	InterGenicRegion	-12183.5	.
Gm07	21481183	21481362	Gm07-2948	Glyma.07G163050	+	Downstream	1338	.
Gm07	21542052	21542231	Gm07-544	Glyma.07G163600	-	InterGenicRegion	12472.5	.
Gm07	21572563	21572742	Gm07-4402	Glyma.07G163700	-	InterGenicRegion	3234.5	.
Gm07	21850902	21851081	Gm07-10636	Glyma.07G164400	+	InterGenicRegion	-143086	.
Gm07	22187618	22187797	Gm07-14802	Glyma.07G164400	+	InterGenicRegion	193630	.
Gm07	23251024	23251203	Gm07-7117	Glyma.07G164700	-	InterGenicRegion	416320	.
Gm07	23450833	23451012	Gm07-257	Glyma.07G164600	+	InterGenicRegion	-222774	.
Gm07	23514190	23514369	Gm07-2901	Glyma.07G164600	+	InterGenicRegion	-159416	.
Gm07	23522650	23522829	Gm07-473	Glyma.07G164600	+	InterGenicRegion	-150956	.
Gm07	23620614	23620793	Gm07-1879	Glyma.07G164600	+	InterGenicRegion	-52992.5	.
Gm07	23711195	23711374	Gm07-434	Glyma.07G164600	+	InterGenicRegion	37588.5	.
Gm07	23928761	23928940	Gm07-3506	Glyma.07G164600	+	InterGenicRegion	255154	.
Gm07	24189817	24189996	Gm07-9366	Glyma.07G165200	+	InterGenicRegion	-452710	.
Gm07	24527516	24527695	Gm07-382	Glyma.07G165200	+	InterGenicRegion	-115010	.
Gm07	24895188	24895367	Gm07-10902	Glyma.07G165450	-	InterGenicRegion	-17547.5	.
Gm07	25349305	25349484	Gm07-6466	Glyma.07G165800	-	InterGenicRegion	-115890	.
Gm07	25350131	25350310	Gm07-6581	Glyma.07G165800	-	InterGenicRegion	-115064	.
Gm07	25617711	25617890	Gm07-153	Glyma.07G166100	-	InterGenicRegion	33275.5	.
Gm07	25752900	25753079	Gm07-1097	Glyma.07G166300	+	InterGenicRegion	-91078.5	.
Gm07	25888309	25888488	Gm07-450	Glyma.07G166400	+	InterGenicRegion	-39221.5	.
Gm07	25926534	25926713	Gm07-5345	Glyma.07G166400	+	Promoter	-997	.
Gm07	26282737	26282916	Gm07-3569	Glyma.07G166850	+	InterGenicRegion	107698	.
Gm07	26457410	26457589	Gm07-808	Glyma.07G166850	+	InterGenicRegion	282372	.
Gm07	26676141	26676320	Gm07-2990	Glyma.07G167000	+	InterGenicRegion	-295756	.
Gm07	26678465	26678644	Gm07-5455	Glyma.07G167000	+	InterGenicRegion	-293432	.
Gm07	26928332	26928511	Gm07-4323	Glyma.07G167000	+	InterGenicRegion	-43564.5	.
Gm07	26954151	26954330	Gm07-10221	Glyma.07G167000	+	InterGenicRegion	-17745.5	.
Gm07	27175651	27175830	Gm07-74	Glyma.07G167700	+	InterGenicRegion	58327.5	.
Gm07	27453611	27453790	Gm07-2455	Glyma.07G168100	-	InterGenicRegion	-48749.5	.
Gm07	27604053	27604232	Gm07-3042	Glyma.07G168100	-	InterGenicRegion	101692	.
Gm07	27950674	27950853	Gm07-12457	Glyma.07G168500	+	InterGenicRegion	88419.5	.
Gm07	28090458	28090637	Gm07-1450	Glyma.07G168751	+	InterGenicRegion	23097.5	.
Gm07	28124766	28124945	Gm07-660	Glyma.07G168751	+	InterGenicRegion	57405.5	.
Gm07	28318741	28318920	Gm07-4326	Glyma.07G168900	-	InterGenicRegion	27027.5	.
Gm07	28469536	28469715	Gm07-6703	Glyma.07G169000	+	InterGenicRegion	26498.5	.
Gm07	28515402	28515581	Gm07-8998	Glyma.07G169100	-	InterGenicRegion	-45883.5	.
Gm07	28818766	28818945	Gm07-3514	Glyma.07G170000	-	InterGenicRegion	21754.5	.
Gm07	29068313	29068492	Gm07-9798	Glyma.07G170100	-	InterGenicRegion	175682	.
Gm07	29234279	29234458	Gm07-14552	Glyma.07G170200	-	InterGenicRegion	-176094	.
Gm07	29477076	29477255	Gm07-9593	Glyma.07G170700	+	InterGenicRegion	-29543.5	.
Gm07	29969319	29969498	Gm07-1826	Glyma.07G171950	+	InterGenicRegion	18056.5	.
Gm07	30366331	30366510	Gm07-11691	Glyma.07G172600	+	InterGenicRegion	-42322.5	.
Gm07	30538790	30538969	Gm07-4495	Glyma.07G173100	-	InterGenicRegion	15600.5	.
Gm07	31114645	31114824	Gm07-12476	Glyma.07G173900	-	InterGenicRegion	33356.5	.
Gm07	31380668	31380847	Gm07-10028	Glyma.07G174000	+	InterGenicRegion	-58741.5	.
Gm07	31504557	31504736	Gm07-5795	Glyma.07G174100	+	InterGenicRegion	50977.5	.
Gm07	31509563	31509742	Gm07-9211	Glyma.07G174100	+	InterGenicRegion	55983.5	.
Gm07	31664885	31665064	Gm07-5010	Glyma.07G174800	+	InterGenicRegion	-54835.5	.
Gm07	31922166	31922345	Gm07-8666	Glyma.07G175300	-	InterGenicRegion	-163524	.
Gm07	32327977	32328156	Gm07-12762	Glyma.07G175500	+	InterGenicRegion	-142902	.
Gm07	32372420	32372599	Gm07-2038	Glyma.07G175500	+	InterGenicRegion	-98459.5	.
Gm07	32379767	32379946	Gm07-6865	Glyma.07G175500	+	InterGenicRegion	-91112.5	.
Gm07	32875242	32875421	Gm07-6241	Glyma.07G176000	+	InterGenicRegion	22515.5	.
Gm07	33662780	33662959	Gm07-462	Glyma.07G177100	+	InterGenicRegion	151528	.
Gm07	33671207	33671386	Gm07-789	Glyma.07G177100	+	InterGenicRegion	159956	.
Gm07	34344665	34344844	Gm07-4429	Glyma.07G178000	-	InterGenicRegion	67314.5	.
Gm07	34605623	34605802	Gm07-1262	Glyma.07G178800	+	Downstream	5952	.
Gm07	34985524	34985703	Gm07-12246	Glyma.07G180400	+	InterGenicRegion	-43449.5	.
Gm07	35083714	35083893	Gm07-7029	Glyma.07G180600	+	InterGenicRegion	18585.5	.
Gm07	35127550	35127729	Gm07-172	Glyma.07G180600	+	InterGenicRegion	62421.5	.
Gm07	35282238	35282417	Gm07-692	Glyma.07G181000	-	InterGenicRegion	-6039.5	.
Gm07	35349068	35349247	Gm07-14608	Glyma.07G181700	+	Genic	2240	.
Gm07	35431868	35432047	Gm07-1062	Glyma.07G183000	+	Genic	2943	.
Gm07	35531314	35531493	Gm07-10267	Glyma.07G184100	+	Promoter	-1561	.
Gm07	37366345	37366524	Gm07-1658	Glyma.07G201600	+	Promoter	-1165	.
Gm07	37637441	37637620	Gm07-10278	Glyma.07G204100	+	InterGenicRegion	-7600.5	.
Gm07	37842340	37842519	Gm07-9636	Glyma.07G206033	-	InterGenicRegion	3634.5	.
Gm07	37870259	37870438	Gm07-613	Glyma.07G206100	+	InterGenicRegion	-2355.5	.
Gm07	37951887	37952066	Gm07-1175	Glyma.07G207000	+	InterGenicRegion	3374.5	.
Gm07	38509462	38509641	Gm07-75	Glyma.07G210800	-	InterGenicRegion	5165.5	.
Gm07	38552257	38552436	Gm07-1918	Glyma.07G211100	+	InterGenicRegion	-3760.5	.
Gm07	38668172	38668351	Gm07-10741	Glyma.07G211800	+	Genic	560	.
Gm07	39508056	39508235	Gm07-4658	Glyma.07G218600	+	Genic	8454	.
Gm07	39818325	39818504	Gm07-295	Glyma.07G220350	-	InterGenicRegion	2829.5	.
Gm07	40505816	40505995	Gm07-4078	Glyma.07G224702	+	InterGenicRegion	-9735.5	.
Gm07	40795312	40795491	Gm07-28	Glyma.07G227100	-	InterGenicRegion	10941.5	.
Gm07	40808106	40808285	Gm07-3339	Glyma.07G227200	+	Promoter	-2032	GmJAG1_BS12830|Gm07:40808049-40808430;GmJAG1_BS12830|Gm07:40808049-40808430
Gm07	40808106	40808285	Gm07-3339	Glyma.07G227200	+	InterGenicRegion	-2031.5	GmJAG1_BS12830|Gm07:40808049-40808430;GmJAG1_BS12830|Gm07:40808049-40808430
Gm07	41416889	41417068	Gm07-872	Glyma.07G230400	+	Genic	2883	.
Gm07	41560143	41560322	Gm07-1208	Glyma.07G231500	+	InterGenicRegion	17128.5	.
Gm07	42660039	42660218	Gm07-157	Glyma.07G243651	+	InterGenicRegion	3357.5	.
Gm07	42983177	42983356	Gm07-7986	Glyma.07G248300	+	InterGenicRegion	-5338.5	.
Gm07	43088951	43089130	Gm07-154	Glyma.07G249700	+	Genic	3670	.
Gm07	43903566	43903745	Gm07-5200	Glyma.07G260400	-	Promoter	932	.
Gm07	43903566	43903745	Gm07-5200	Glyma.07G260500	+	Genic	432	.
Gm07	44067855	44068034	Gm07-5500	Glyma.07G263100	-	Genic	-2879	.
Gm08	2112064	2112243	Gm08-2888	Glyma.08G026700	+	Genic	10284	.
Gm08	2325659	2325838	Gm08-2936	Glyma.08G029100	-	Promoter	1932	GmJAG1_BS13488|Gm08:2325524-2325863;GmJAG1_BS13488|Gm08:2325524-2325863;GmJAG1_BS13488|Gm08:2325524-2325863
Gm08	2325659	2325838	Gm08-2936	Glyma.08G029150	-	Genic	-533	GmJAG1_BS13488|Gm08:2325524-2325863;GmJAG1_BS13488|Gm08:2325524-2325863;GmJAG1_BS13488|Gm08:2325524-2325863
Gm08	2325659	2325838	Gm08-2936	Glyma.08G029200	-	Downstream	-2869	GmJAG1_BS13488|Gm08:2325524-2325863;GmJAG1_BS13488|Gm08:2325524-2325863;GmJAG1_BS13488|Gm08:2325524-2325863
Gm08	2392811	2392990	Gm08-15847	Glyma.08G030000	-	Downstream	-4027	.
Gm08	3657243	3657422	Gm08-300	Glyma.08G046400	+	Downstream	11086	GmJAG1_BS13670|Gm08:3657281-3657955;GmJAG1_BS13670|Gm08:3657281-3657955
Gm08	3657243	3657422	Gm08-300	Glyma.08G046500	-	Genic	-2544	GmJAG1_BS13670|Gm08:3657281-3657955;GmJAG1_BS13670|Gm08:3657281-3657955
Gm08	3803603	3803782	Gm08-919	Glyma.08G048900	-	Downstream	-2335	.
Gm08	3803603	3803782	Gm08-919	Glyma.08G048800	+	Genic	6382	.
Gm08	4001417	4001596	Gm08-9302	Glyma.08G051400	-	Genic	-1648	.
Gm08	4001417	4001596	Gm08-9302	Glyma.08G051500	-	Downstream	-8493	.
Gm08	4145248	4145427	Gm08-1340	Glyma.08G053600	-	Downstream	-2721	.
Gm08	4683744	4683923	Gm08-1458	Glyma.08G060800	+	Genic	5017	.
Gm08	4851931	4852110	Gm08-210	Glyma.08G063300	+	Genic	2887	.
Gm08	5305887	5306066	Gm08-81	Glyma.08G069400	+	InterGenicRegion	-2571.5	.
Gm08	5415093	5415272	Gm08-2219	Glyma.08G070800	+	Downstream	7660	.
Gm08	5415093	5415272	Gm08-2219	Glyma.08G070900	+	Promoter	-1701	.
Gm08	5609949	5610128	Gm08-2351	Glyma.08G073200	-	Promoter	2034	GmJAG1_BS13858|Gm08:5609863-5610250;GmJAG1_BS13858|Gm08:5609863-5610250
Gm08	5609949	5610128	Gm08-2351	Glyma.08G073300	+	Promoter	-201	GmJAG1_BS13858|Gm08:5609863-5610250;GmJAG1_BS13858|Gm08:5609863-5610250
Gm08	9599179	9599358	Gm08-3727	Glyma.08G124900	+	Genic	7138	.
Gm08	9945259	9945438	Gm08-2359	Glyma.08G129200	-	Genic	-7757	.
Gm08	9996270	9996449	Gm08-14588	Glyma.08G129900	-	Downstream	-3083	.
Gm08	9996270	9996449	Gm08-14588	Glyma.08G129800	+	Genic	4761	.
Gm08	12764039	12764218	Gm08-546	Glyma.08G162300	-	Genic	-295	.
Gm08	14005806	14005985	Gm08-7755	Glyma.08G174300	+	Genic	615	.
Gm08	14047081	14047260	Gm08-7039	Glyma.08G174700	-	Promoter	822	.
Gm08	14047081	14047260	Gm08-7039	Glyma.08G174800	-	Downstream	-6952	.
Gm08	14116259	14116438	Gm08-121	Glyma.08G175600	-	Promoter	1133	.
Gm08	14116259	14116438	Gm08-121	Glyma.08G175650	+	Genic	644	.
Gm08	14116259	14116438	Gm08-121	Glyma.08G175700	-	Downstream	-5628	.
Gm08	16834671	16834850	Gm08-344	Glyma.08G207600	+	Promoter	-1555	.
Gm08	16834671	16834850	Gm08-344	Glyma.08G207500	+	Downstream	807	.
Gm08	16834671	16834850	Gm08-344	Glyma.08G207400	+	Downstream	5268	.
Gm08	18937407	18937586	Gm08-4159	Glyma.08G230500	-	Genic	-134	.
Gm08	20277585	20277764	Gm08-6814	Glyma.08G237500	-	Genic	-43574	.
Gm08	21276765	21276944	Gm08-6134	Glyma.08G245500	-	InterGenicRegion	6310.5	.
Gm08	21309886	21310065	Gm08-7341	Glyma.08G245700	-	InterGenicRegion	10606.5	.
Gm08	21664341	21664520	Gm08-16342	Glyma.08G248400	+	InterGenicRegion	-12155.5	.
Gm08	22228751	22228930	Gm08-110	Glyma.08G252202	-	InterGenicRegion	5801.5	.
Gm08	22711889	22712068	Gm08-433	Glyma.08G255500	-	Downstream	-3789	.
Gm08	22853940	22854119	Gm08-4813	Glyma.08G256100	-	InterGenicRegion	2509.5	.
Gm08	23822110	23822289	Gm08-15014	Glyma.08G260300	+	InterGenicRegion	-9032.5	.
Gm08	24488730	24488909	Gm08-2012	Glyma.08G260800	-	InterGenicRegion	184154	.
Gm08	24489558	24489737	Gm08-4408	Glyma.08G260800	-	InterGenicRegion	184982	.
Gm08	24830961	24831140	Gm08-101	Glyma.08G261000	+	InterGenicRegion	123646	.
Gm08	24981719	24981898	Gm08-1051	Glyma.08G261100	-	InterGenicRegion	-156864	.
Gm08	25020791	25020970	Gm08-7806	Glyma.08G261100	-	InterGenicRegion	-117792	.
Gm08	25512483	25512662	Gm08-2779	Glyma.08G261450	+	InterGenicRegion	-283510	.
Gm08	25872952	25873131	Gm08-8477	Glyma.08G261500	+	InterGenicRegion	76562.5	.
Gm08	25916623	25916802	Gm08-223	Glyma.08G261500	+	InterGenicRegion	120234	.
Gm08	25963650	25963829	Gm08-1731	Glyma.08G261500	+	InterGenicRegion	167260	.
Gm08	26255688	26255867	Gm08-2335	Glyma.08G261800	-	InterGenicRegion	-119970	.
Gm08	26464146	26464325	Gm08-4994	Glyma.08G261800	-	InterGenicRegion	88487.5	.
Gm08	26696459	26696638	Gm08-446	Glyma.08G261900	-	InterGenicRegion	-55145.5	.
Gm08	26697938	26698117	Gm08-3116	Glyma.08G261900	-	InterGenicRegion	-53666.5	.
Gm08	26953219	26953398	Gm08-7634	Glyma.08G261900	-	InterGenicRegion	201614	.
Gm08	27287533	27287712	Gm08-1424	Glyma.08G262200	-	InterGenicRegion	-12921.5	.
Gm08	27292520	27292699	Gm08-5300	Glyma.08G262200	-	InterGenicRegion	-7934.5	.
Gm08	28038262	28038441	Gm08-535	Glyma.08G262800	-	InterGenicRegion	129170	.
Gm08	28038992	28039171	Gm08-176	Glyma.08G262800	-	InterGenicRegion	129900	.
Gm08	28039352	28039531	Gm08-502	Glyma.08G262800	-	InterGenicRegion	130260	.
Gm08	28217773	28217952	Gm08-754	Glyma.08G262900	+	InterGenicRegion	18196.5	.
Gm08	28223012	28223191	Gm08-977	Glyma.08G262900	+	InterGenicRegion	23435.5	.
Gm08	28335656	28335835	Gm08-1329	Glyma.08G263000	+	InterGenicRegion	-70504.5	.
Gm08	28983533	28983712	Gm08-741	Glyma.08G264002	-	InterGenicRegion	-67370.5	.
Gm08	29214349	29214528	Gm08-1036	Glyma.08G264300	-	InterGenicRegion	-56076.5	.
Gm08	29346141	29346320	Gm08-1199	Glyma.08G264701	+	InterGenicRegion	-5908.5	.
Gm08	29526595	29526774	Gm08-1055	Glyma.08G264701	+	InterGenicRegion	174546	.
Gm08	30509158	30509337	Gm08-1232	Glyma.08G265001	-	InterGenicRegion	-25939.5	.
Gm08	31061506	31061685	Gm08-289	Glyma.08G265400	-	InterGenicRegion	104766	.
Gm08	31061983	31062162	Gm08-3692	Glyma.08G265400	-	InterGenicRegion	105244	.
Gm08	31099906	31100085	Gm08-1233	Glyma.08G265400	-	InterGenicRegion	143166	.
Gm08	31332986	31333165	Gm08-1525	Glyma.08G265600	+	InterGenicRegion	42608.5	.
Gm08	31572330	31572509	Gm08-1133	Glyma.08G265900	+	InterGenicRegion	59499.5	.
Gm08	31583602	31583781	Gm08-3490	Glyma.08G265900	+	InterGenicRegion	70771.5	.
Gm08	31891812	31891991	Gm08-450	Glyma.08G266100	+	InterGenicRegion	33395.5	.
Gm08	32026514	32026693	Gm08-15416	Glyma.08G266100	+	InterGenicRegion	168098	.
Gm08	32034567	32034746	Gm08-8159	Glyma.08G266100	+	InterGenicRegion	176150	.
Gm08	32322374	32322553	Gm08-15420	Glyma.08G266300	+	InterGenicRegion	-337208	.
Gm08	32799784	32799963	Gm08-3122	Glyma.08G267100	-	InterGenicRegion	-14151.5	.
Gm08	33243498	33243677	Gm08-9044	Glyma.08G267700	+	InterGenicRegion	-164078	.
Gm08	33270415	33270594	Gm08-12105	Glyma.08G267700	+	InterGenicRegion	-137160	.
Gm08	33553230	33553409	Gm08-6589	Glyma.08G267800	-	InterGenicRegion	16573.5	.
Gm08	33945205	33945384	Gm08-16828	Glyma.08G268601	-	InterGenicRegion	-15740.5	.
Gm08	34090789	34090968	Gm08-4495	Glyma.08G269000	+	InterGenicRegion	-15278.5	.
Gm08	34325082	34325261	Gm08-12352	Glyma.08G270000	+	InterGenicRegion	45296.5	.
Gm08	34341859	34342038	Gm08-12353	Glyma.08G270300	+	InterGenicRegion	-36625.5	.
Gm08	34342634	34342813	Gm08-6714	Glyma.08G270300	+	InterGenicRegion	-35850.5	.
Gm08	34497272	34497451	Gm08-1655	Glyma.08G270400	+	Promoter	-455	.
Gm08	35563663	35563842	Gm08-49	Glyma.08G273600	-	InterGenicRegion	11114.5	.
Gm08	35780720	35780899	Gm08-6306	Glyma.08G274600	-	InterGenicRegion	-7466.5	.
Gm08	35936881	35937060	Gm08-2274	Glyma.08G275400	+	InterGenicRegion	-33317.5	.
Gm08	36095756	36095935	Gm08-7533	Glyma.08G275750	+	InterGenicRegion	16457.5	.
Gm08	37211662	37211841	Gm08-1288	Glyma.08G279400	-	Genic	-7194	.
Gm08	37432059	37432238	Gm08-4353	Glyma.08G280300	+	InterGenicRegion	38275.5	.
Gm08	37962707	37962886	Gm08-11371	Glyma.08G281400	-	Promoter	1659	.
Gm08	38705162	38705341	Gm08-702	Glyma.08G284500	-	InterGenicRegion	-21145.5	.
Gm08	38887626	38887805	Gm08-1270	Glyma.08G285350	+	Genic	7323	.
Gm08	39334982	39335161	Gm08-4435	Glyma.08G288000	-	Downstream	-4423	GmJAG1_BS15223|Gm08:39334926-39335228;GmJAG1_BS15223|Gm08:39334926-39335228
Gm08	39334982	39335161	Gm08-4435	Glyma.08G287932	+	Genic	93	GmJAG1_BS15223|Gm08:39334926-39335228;GmJAG1_BS15223|Gm08:39334926-39335228
Gm08	39335719	39335898	Gm08-1059	Glyma.08G287932	+	Downstream	830	.
Gm08	39335719	39335898	Gm08-1059	Glyma.08G288000	-	Genic	-3686	.
Gm08	39900597	39900776	Gm08-7257	Glyma.08G291000	-	Genic	-674	.
Gm08	40348001	40348180	Gm08-5831	Glyma.08G294000	-	InterGenicRegion	9504.5	.
Gm08	40720144	40720323	Gm08-388	Glyma.08G296900	+	Downstream	4784	.
Gm08	43297638	43297817	Gm08-75	Glyma.08G320000	-	Genic	-472	.
Gm08	43440659	43440838	Gm08-1076	Glyma.08G321700	+	Genic	2425	.
Gm08	44515186	44515365	Gm08-7003	Glyma.08G333900	+	Genic	11376	.
Gm08	44515186	44515365	Gm08-7003	Glyma.08G334000	+	Promoter	-1897	.
Gm08	46507431	46507610	Gm08-5122	Glyma.08G359500	+	Genic	2545	.
Gm09	19051	19230	Gm09-10866	Glyma.09G000400	-	Downstream	-7926	.
Gm09	78340	78519	Gm09-12493	Glyma.09G000900	-	Promoter	1647	.
Gm09	316823	317002	Gm09-4267	Glyma.09G003900	+	Promoter	-298	.
Gm09	1273034	1273213	Gm09-17349	Glyma.09G016500	-	Downstream	-2732	.
Gm09	2275187	2275366	Gm09-8312	Glyma.09G027800	+	Promoter	-78	.
Gm09	2275187	2275366	Gm09-8312	Glyma.09G027800	+	Genic	-78	.
Gm09	3085223	3085402	Gm09-4842	Glyma.09G037300	+	InterGenicRegion	-2583.5	.
Gm09	3556191	3556370	Gm09-9315	Glyma.09G042000	+	Genic	5196	.
Gm09	3658029	3658208	Gm09-1328	Glyma.09G043100	-	Promoter	1786	.
Gm09	4441097	4441276	Gm09-246	Glyma.09G051200	-	InterGenicRegion	2246.5	.
Gm09	4676730	4676909	Gm09-1464	Glyma.09G053400	-	Promoter	1370	.
Gm09	4952053	4952232	Gm09-8318	Glyma.09G055750	-	InterGenicRegion	-11600.5	.
Gm09	5380598	5380777	Gm09-8967	Glyma.09G059000	-	InterGenicRegion	-10291.5	.
Gm09	5873008	5873187	Gm09-1917	Glyma.09G062300	+	InterGenicRegion	8630.5	.
Gm09	6845467	6845646	Gm09-9173	Glyma.09G068100	-	InterGenicRegion	4150.5	.
Gm09	7049983	7050162	Gm09-7015	Glyma.09G069800	-	Genic	-3298	GmJAG1_BS16147|Gm09:7049983-7050312
Gm09	7627735	7627914	Gm09-202	Glyma.09G073050	-	InterGenicRegion	17850.5	.
Gm09	7674561	7674740	Gm09-177	Glyma.09G073300	+	InterGenicRegion	-6602.5	.
Gm09	7731835	7732014	Gm09-15682	Glyma.09G073400	-	InterGenicRegion	40812.5	.
Gm09	8554746	8554925	Gm09-39	Glyma.09G077700	-	InterGenicRegion	13620.5	.
Gm09	8985342	8985521	Gm09-575	Glyma.09G079500	-	Genic	-5995	.
Gm09	9053179	9053358	Gm09-508	Glyma.09G079600	+	InterGenicRegion	-12709.5	.
Gm09	9139670	9139849	Gm09-13593	Glyma.09G080000	-	InterGenicRegion	4537.5	.
Gm09	9571453	9571632	Gm09-1466	Glyma.09G082000	+	InterGenicRegion	-30367.5	.
Gm09	10587668	10587847	Gm09-899	Glyma.09G086100	-	Promoter	2029	.
Gm09	10587668	10587847	Gm09-899	Glyma.09G086100	-	InterGenicRegion	2029.5	.
Gm09	10904638	10904817	Gm09-24	Glyma.09G087000	-	InterGenicRegion	52438.5	.
Gm09	11406024	11406203	Gm09-1158	Glyma.09G087650	+	InterGenicRegion	8947.5	.
Gm09	11451208	11451387	Gm09-425	Glyma.09G087800	-	InterGenicRegion	10198.5	.
Gm09	11866548	11866727	Gm09-250	Glyma.09G089400	+	Genic	3470	.
Gm09	12180224	12180403	Gm09-13606	Glyma.09G090900	+	Genic	260	.
Gm09	12362828	12363007	Gm09-10927	Glyma.09G091800	+	InterGenicRegion	-7163.5	.
Gm09	12413029	12413208	Gm09-719	Glyma.09G092050	+	InterGenicRegion	-17996.5	.
Gm09	12469581	12469760	Gm09-97	Glyma.09G092100	-	InterGenicRegion	5689.5	.
Gm09	12470658	12470837	Gm09-144	Glyma.09G092100	-	InterGenicRegion	6766.5	.
Gm09	13334638	13334817	Gm09-5269	Glyma.09G094800	+	InterGenicRegion	51017.5	.
Gm09	13532722	13532901	Gm09-5717	Glyma.09G095400	-	InterGenicRegion	-23075.5	.
Gm09	13856874	13857053	Gm09-4149	Glyma.09G095900	-	InterGenicRegion	20014.5	.
Gm09	14091416	14091595	Gm09-1240	Glyma.09G096300	+	InterGenicRegion	106510	.
Gm09	14271915	14272094	Gm09-10937	Glyma.09G096400	-	InterGenicRegion	25048.5	.
Gm09	14413769	14413948	Gm09-16742	Glyma.09G096500	+	Genic	719	.
Gm09	14472994	14473173	Gm09-2927	Glyma.09G096600	-	InterGenicRegion	51996.5	.
Gm09	15866015	15866194	Gm09-1400	Glyma.09G097900	-	InterGenicRegion	19543.5	.
Gm09	15960831	15961010	Gm09-7459	Glyma.09G098000	-	InterGenicRegion	17040.5	.
Gm09	16239134	16239313	Gm09-5642	Glyma.09G098300	-	InterGenicRegion	-52504.5	.
Gm09	16318913	16319092	Gm09-2820	Glyma.09G098300	-	InterGenicRegion	27274.5	.
Gm09	16585626	16585805	Gm09-6228	Glyma.09G098400	+	InterGenicRegion	-35707.5	.
Gm09	16804606	16804785	Gm09-362	Glyma.09G098800	-	Promoter	760	.
Gm09	17249351	17249530	Gm09-7904	Glyma.09G099200	+	InterGenicRegion	19986.5	.
Gm09	17284638	17284817	Gm09-2141	Glyma.09G099200	+	InterGenicRegion	55273.5	.
Gm09	17310616	17310795	Gm09-5725	Glyma.09G099300	+	InterGenicRegion	-64366.5	.
Gm09	17311125	17311304	Gm09-2510	Glyma.09G099300	+	InterGenicRegion	-63857.5	.
Gm09	17322301	17322480	Gm09-292	Glyma.09G099300	+	InterGenicRegion	-52681.5	.
Gm09	17338043	17338222	Gm09-3169	Glyma.09G099300	+	InterGenicRegion	-36939.5	.
Gm09	17341662	17341841	Gm09-1257	Glyma.09G099300	+	InterGenicRegion	-33320.5	.
Gm09	18151928	18152107	Gm09-15095	Glyma.09G102100	+	InterGenicRegion	-4971.5	.
Gm09	18334918	18335097	Gm09-1052	Glyma.09G102500	-	Genic	-2108	.
Gm09	18593674	18593853	Gm09-2078	Glyma.09G102900	-	InterGenicRegion	-47515.5	.
Gm09	19268271	19268450	Gm09-1518	Glyma.09G105600	-	InterGenicRegion	28356.5	.
Gm09	19519279	19519458	Gm09-3226	Glyma.09G107800	+	InterGenicRegion	28186.5	.
Gm09	19699959	19700138	Gm09-9381	Glyma.09G108314	-	InterGenicRegion	-6911.5	.
Gm09	19746764	19746943	Gm09-6674	Glyma.09G108328	+	InterGenicRegion	8495.5	.
Gm09	19792377	19792556	Gm09-3445	Glyma.09G108342	-	InterGenicRegion	-38516.5	.
Gm09	21036566	21036745	Gm09-120	Glyma.09G110600	+	InterGenicRegion	8532.5	.
Gm09	21063102	21063281	Gm09-2112	Glyma.09G110700	+	InterGenicRegion	-6060.5	.
Gm09	21493536	21493715	Gm09-8377	Glyma.09G112500	-	InterGenicRegion	10358.5	.
Gm09	21496372	21496551	Gm09-15448	Glyma.09G112600	+	InterGenicRegion	-12212.5	.
Gm09	21890244	21890423	Gm09-4491	Glyma.09G113200	-	InterGenicRegion	111184	.
Gm09	21938879	21939058	Gm09-11203	Glyma.09G113200	-	InterGenicRegion	159818	.
Gm09	22184101	22184280	Gm09-9039	Glyma.09G113500	+	InterGenicRegion	-18214.5	.
Gm09	22291903	22292082	Gm09-8866	Glyma.09G113500	+	InterGenicRegion	89587.5	.
Gm09	22627961	22628140	Gm09-2260	Glyma.09G113800	+	InterGenicRegion	71979.5	.
Gm09	22997485	22997664	Gm09-6944	Glyma.09G113900	+	InterGenicRegion	-431628	.
Gm09	23320612	23320791	Gm09-1079	Glyma.09G113900	+	InterGenicRegion	-108502	.
Gm09	23345350	23345529	Gm09-8056	Glyma.09G113900	+	InterGenicRegion	-83763.5	.
Gm09	23597032	23597211	Gm09-5480	Glyma.09G113900	+	InterGenicRegion	167918	.
Gm09	25942032	25942211	Gm09-1595	Glyma.09G115300	-	Genic	-1472	.
Gm09	26207059	26207238	Gm09-15135	Glyma.09G115800	-	InterGenicRegion	34744.5	.
Gm09	26308620	26308799	Gm09-2227	Glyma.09G115800	-	InterGenicRegion	136306	.
Gm09	26332649	26332828	Gm09-2365	Glyma.09G115800	-	InterGenicRegion	160334	.
Gm09	26685367	26685546	Gm09-2410	Glyma.09G116000	+	InterGenicRegion	158304	.
Gm09	26874853	26875032	Gm09-1869	Glyma.09G116000	+	InterGenicRegion	347790	.
Gm09	26876088	26876267	Gm09-1152	Glyma.09G116000	+	InterGenicRegion	349026	.
Gm09	27135350	27135529	Gm09-6686	Glyma.09G116100	-	InterGenicRegion	-332344	.
Gm09	27244110	27244289	Gm09-3340	Glyma.09G116100	-	InterGenicRegion	-223584	.
Gm09	27244530	27244709	Gm09-9779	Glyma.09G116100	-	InterGenicRegion	-223164	.
Gm09	27272266	27272445	Gm09-110	Glyma.09G116100	-	InterGenicRegion	-195428	.
Gm09	27272698	27272877	Gm09-1900	Glyma.09G116100	-	InterGenicRegion	-194996	.
Gm09	27302651	27302830	Gm09-11451	Glyma.09G116100	-	InterGenicRegion	-165044	.
Gm09	27515339	27515518	Gm09-4501	Glyma.09G116100	-	InterGenicRegion	47644.5	.
Gm09	27703296	27703475	Gm09-12129	Glyma.09G116300	+	InterGenicRegion	-124556	.
Gm09	27854741	27854920	Gm09-3926	Glyma.09G116300	+	InterGenicRegion	26888.5	.
Gm09	28203698	28203877	Gm09-527	Glyma.09G117100	+	InterGenicRegion	57521.5	.
Gm09	28437014	28437193	Gm09-4969	Glyma.09G117300	+	InterGenicRegion	-41637.5	.
Gm09	28449223	28449402	Gm09-4970	Glyma.09G117300	+	InterGenicRegion	-29428.5	.
Gm09	28450518	28450697	Gm09-12134	Glyma.09G117300	+	InterGenicRegion	-28133.5	.
Gm09	28612117	28612296	Gm09-6959	Glyma.09G117600	+	InterGenicRegion	55710.5	.
Gm09	28616861	28617040	Gm09-905	Glyma.09G117600	+	InterGenicRegion	60454.5	.
Gm09	28713021	28713200	Gm09-10178	Glyma.09G117600	+	InterGenicRegion	156614	.
Gm09	29035313	29035492	Gm09-12381	Glyma.09G117950	+	InterGenicRegion	44811.5	.
Gm09	29048917	29049096	Gm09-8394	Glyma.09G117950	+	InterGenicRegion	58415.5	.
Gm09	30037611	30037790	Gm09-3402	Glyma.09G121000	-	InterGenicRegion	30834.5	.
Gm09	31496457	31496636	Gm09-12	Glyma.09G124800	-	InterGenicRegion	123430	.
Gm09	31680994	31681173	Gm09-958	Glyma.09G124900	+	InterGenicRegion	-77471.5	.
Gm09	31933022	31933201	Gm09-7633	Glyma.09G125400	+	InterGenicRegion	-11495.5	.
Gm09	32764868	32765047	Gm09-4882	Glyma.09G127800	-	InterGenicRegion	19674.5	.
Gm09	32982335	32982514	Gm09-290	Glyma.09G128500	-	InterGenicRegion	10881.5	.
Gm09	33140536	33140715	Gm09-16870	Glyma.09G128800	-	InterGenicRegion	34920.5	.
Gm09	33768521	33768700	Gm09-2942	Glyma.09G132100	-	InterGenicRegion	30870.5	.
Gm09	34376482	34376661	Gm09-83	Glyma.09G134500	+	Promoter	66	GmJAG1_BS16400|Gm09:34376355-34376608;GmJAG1_BS16400|Gm09:34376355-34376608
Gm09	34376482	34376661	Gm09-83	Glyma.09G134500	+	Genic	66	GmJAG1_BS16400|Gm09:34376355-34376608;GmJAG1_BS16400|Gm09:34376355-34376608
Gm09	34681518	34681697	Gm09-6262	Glyma.09G135700	-	InterGenicRegion	5492.5	.
Gm09	34755014	34755193	Gm09-12655	Glyma.09G136400	-	Genic	-3970	.
Gm09	35484236	35484415	Gm09-15543	Glyma.09G139100	+	InterGenicRegion	-12289.5	.
Gm09	35541525	35541704	Gm09-91	Glyma.09G139200	-	Downstream	-4848	.
Gm09	35942604	35942783	Gm09-3084	Glyma.09G141200	-	InterGenicRegion	-12143.5	.
Gm09	36118662	36118841	Gm09-4120	Glyma.09G141500	-	InterGenicRegion	13337.5	.
Gm09	36255282	36255461	Gm09-22	Glyma.09G141900	-	Downstream	-1284	.
Gm09	36646716	36646895	Gm09-572	Glyma.09G143700	-	InterGenicRegion	8799.5	.
Gm09	36963841	36964020	Gm09-4823	Glyma.09G145400	+	Promoter	-2006	.
Gm09	36963841	36964020	Gm09-4823	Glyma.09G145400	+	InterGenicRegion	-2005.5	.
Gm09	37201341	37201520	Gm09-1138	Glyma.09G146500	+	InterGenicRegion	-31181.5	.
Gm09	37383209	37383388	Gm09-11042	Glyma.09G147000	+	Genic	1119	.
Gm09	37817829	37818008	Gm09-7384	Glyma.09G149300	-	InterGenicRegion	-5826.5	.
Gm09	37860707	37860886	Gm09-10603	Glyma.09G149500	-	Promoter	921	.
Gm09	39371257	39371436	Gm09-204	Glyma.09G160500	-	Downstream	-3856	.
Gm09	39735303	39735482	Gm09-175	Glyma.09G164300	+	InterGenicRegion	-3791.5	.
Gm09	40196703	40196882	Gm09-11290	Glyma.09G168201	-	InterGenicRegion	-4540.5	.
Gm09	41041326	41041505	Gm09-918	Glyma.09G177100	+	Genic	136	.
Gm09	41070026	41070205	Gm09-565	Glyma.09G177300	-	InterGenicRegion	4351.5	.
Gm09	41070645	41070824	Gm09-154	Glyma.09G177300	-	InterGenicRegion	4970.5	.
Gm09	41542893	41543072	Gm09-1657	Glyma.09G181500	-	Promoter	1650	.
Gm09	42367293	42367472	Gm09-8437	Glyma.09G190200	-	InterGenicRegion	3005.5	.
Gm09	42919351	42919530	Gm09-1688	Glyma.09G195600	-	Promoter	1585	.
Gm09	43459378	43459557	Gm09-10830	Glyma.09G201400	-	Downstream	-1984	.
Gm09	44299226	44299405	Gm09-2125	Glyma.09G210100	+	Genic	117	.
Gm09	44304998	44305177	Gm09-1311	Glyma.09G210200	-	Genic	-1000	.
Gm09	45147071	45147250	Gm09-1345	Glyma.09G221200	+	Downstream	1839	.
Gm09	45147071	45147250	Gm09-1345	Glyma.09G221300	-	Downstream	-2379	.
Gm09	45273813	45273992	Gm09-184	Glyma.09G223800	-	InterGenicRegion	-3899.5	.
Gm09	46313087	46313266	Gm09-155	Glyma.09G237300	+	Downstream	6621	.
Gm09	46313087	46313266	Gm09-155	Glyma.09G237500	+	Genic	381	.
Gm09	46313087	46313266	Gm09-155	Glyma.09G237600	-	Downstream	-7515	.
Gm09	46761376	46761555	Gm09-1763	Glyma.09G241500	+	Genic	854	.
Gm09	49250149	49250328	Gm09-124	Glyma.09G272000	-	Genic	-185	.
Gm09	49250149	49250328	Gm09-124	Glyma.09G272101	-	Downstream	-4575	.
Gm09	49563029	49563208	Gm09-2496	Glyma.09G276300	+	InterGenicRegion	11371.5	.
Gm09	49565194	49565373	Gm09-5339	Glyma.09G276400	-	InterGenicRegion	-13527.5	.
Gm09	49847548	49847727	Gm09-18072	Glyma.09G279350	-	InterGenicRegion	4450.5	.
Gm09	50013062	50013241	Gm09-1931	Glyma.09G281000	+	Genic	1971	.
Gm09	50093781	50093960	Gm09-6516	Glyma.09G281700	-	Genic	-21844	.
Gm10	125	304	Gm10-1193	Glyma.10G000050	-	Genic	-5518	.
Gm10	1145721	1145900	Gm10-18564	Glyma.10G012600	+	Genic	1563	.
Gm10	1453432	1453611	Gm10-6426	Glyma.10G016200	+	Genic	2446	.
Gm10	2513845	2514024	Gm10-13191	Glyma.10G028900	-	Genic	-1054	.
Gm10	3957484	3957663	Gm10-147	Glyma.10G044700	-	InterGenicRegion	2182.5	.
Gm10	4059887	4060066	Gm10-6931	Glyma.10G045800	-	Genic	-1671	.
Gm10	4227683	4227862	Gm10-2258	Glyma.10G047500	+	InterGenicRegion	5247.5	.
Gm10	4683139	4683318	Gm10-8308	Glyma.10G052400	-	Promoter	1294	.
Gm10	5620342	5620521	Gm10-1343	Glyma.10G060800	+	InterGenicRegion	10137.5	.
Gm10	5621719	5621898	Gm10-562	Glyma.10G060800	+	InterGenicRegion	11514.5	.
Gm10	5657250	5657429	Gm10-983	Glyma.10G060950	+	InterGenicRegion	-6585.5	.
Gm10	5708947	5709126	Gm10-835	Glyma.10G061201	-	InterGenicRegion	-3513.5	.
Gm10	6043908	6044087	Gm10-178	Glyma.10G064200	+	InterGenicRegion	10420.5	.
Gm10	6236709	6236888	Gm10-4423	Glyma.10G065500	+	Genic	2930	.
Gm10	6956798	6956977	Gm10-6565	Glyma.10G070300	+	InterGenicRegion	-17869.5	.
Gm10	7008873	7009052	Gm10-11538	Glyma.10G070500	-	InterGenicRegion	-15152.5	.
Gm10	7564108	7564287	Gm10-322	Glyma.10G075200	-	InterGenicRegion	7737.5	.
Gm10	8098147	8098326	Gm10-563	Glyma.10G077100	+	InterGenicRegion	-73216.5	.
Gm10	8330750	8330929	Gm10-1091	Glyma.10G077600	+	InterGenicRegion	-14534.5	.
Gm10	8534162	8534341	Gm10-5799	Glyma.10G078200	-	InterGenicRegion	12891.5	.
Gm10	8595509	8595688	Gm10-89	Glyma.10G078500	-	Downstream	-6431	.
Gm10	8658751	8658930	Gm10-16816	Glyma.10G078700	+	InterGenicRegion	4634.5	.
Gm10	8744216	8744395	Gm10-3840	Glyma.10G079000	+	InterGenicRegion	27478.5	.
Gm10	8894567	8894746	Gm10-693	Glyma.10G079400	-	InterGenicRegion	34062.5	.
Gm10	8969512	8969691	Gm10-508	Glyma.10G079700	-	InterGenicRegion	-23172.5	.
Gm10	9049999	9050178	Gm10-15	Glyma.10G080000	-	InterGenicRegion	16281.5	.
Gm10	9297892	9298071	Gm10-1114	Glyma.10G080751	-	InterGenicRegion	-4689.5	.
Gm10	9435400	9435579	Gm10-8060	Glyma.10G081400	+	InterGenicRegion	5396.5	.
Gm10	9541906	9542085	Gm10-6216	Glyma.10G081700	+	InterGenicRegion	11514.5	.
Gm10	9545278	9545457	Gm10-2741	Glyma.10G081700	+	InterGenicRegion	14886.5	.
Gm10	9889327	9889506	Gm10-171	Glyma.10G082900	-	Genic	-434	.
Gm10	10162543	10162722	Gm10-3130	Glyma.10G083600	-	Downstream	-3694	.
Gm10	10349625	10349804	Gm10-16481	Glyma.10G084800	-	InterGenicRegion	-3595.5	.
Gm10	11081950	11082129	Gm10-472	Glyma.10G087400	+	InterGenicRegion	-28233.5	.
Gm10	11201143	11201322	Gm10-535	Glyma.10G087700	+	InterGenicRegion	33432.5	.
Gm10	11557138	11557317	Gm10-6806	Glyma.10G088200	-	InterGenicRegion	-37108.5	.
Gm10	11624841	11625020	Gm10-26	Glyma.10G088400	-	InterGenicRegion	5450.5	.
Gm10	11897214	11897393	Gm10-485	Glyma.10G090300	-	InterGenicRegion	-13673.5	.
Gm10	12223906	12224085	Gm10-8187	Glyma.10G091300	-	InterGenicRegion	-58374.5	.
Gm10	12325805	12325984	Gm10-169	Glyma.10G091400	+	Genic	4070	.
Gm10	12436805	12436984	Gm10-129	Glyma.10G091600	-	InterGenicRegion	28810.5	.
Gm10	12803403	12803582	Gm10-1821	Glyma.10G092700	+	Genic	2032	.
Gm10	12811249	12811428	Gm10-2502	Glyma.10G092700	+	InterGenicRegion	9878.5	.
Gm10	13264390	13264569	Gm10-3537	Glyma.10G094000	+	InterGenicRegion	-9896.5	.
Gm10	13299675	13299854	Gm10-18647	Glyma.10G094100	+	Genic	13157	.
Gm10	13631333	13631512	Gm10-2433	Glyma.10G095100	-	InterGenicRegion	21669.5	.
Gm10	13913250	13913429	Gm10-6961	Glyma.10G095500	-	InterGenicRegion	141864	.
Gm10	14448930	14449109	Gm10-15819	Glyma.10G097100	+	InterGenicRegion	-444118	.
Gm10	14481090	14481269	Gm10-11362	Glyma.10G097100	+	InterGenicRegion	-411958	.
Gm10	14510707	14510886	Gm10-12501	Glyma.10G097100	+	InterGenicRegion	-382340	.
Gm10	14563790	14563969	Gm10-3785	Glyma.10G097100	+	InterGenicRegion	-329258	.
Gm10	14689410	14689589	Gm10-6825	Glyma.10G097100	+	InterGenicRegion	-203638	.
Gm10	14779713	14779892	Gm10-7378	Glyma.10G097100	+	InterGenicRegion	-113334	.
Gm10	14845544	14845723	Gm10-6010	Glyma.10G097100	+	InterGenicRegion	-47503.5	.
Gm10	15184064	15184243	Gm10-11131	Glyma.10G097900	-	InterGenicRegion	53097.5	.
Gm10	15343017	15343196	Gm10-2232	Glyma.10G098000	+	InterGenicRegion	27152.5	.
Gm10	15415641	15415820	Gm10-36	Glyma.10G098400	+	Promoter	-1023	.
Gm10	15471593	15471772	Gm10-591	Glyma.10G098400	+	InterGenicRegion	54929.5	.
Gm10	15684868	15685047	Gm10-17903	Glyma.10G099000	+	InterGenicRegion	46567.5	.
Gm10	16287295	16287474	Gm10-10283	Glyma.10G099400	-	InterGenicRegion	155508	.
Gm10	16288029	16288208	Gm10-17224	Glyma.10G099400	-	InterGenicRegion	156242	.
Gm10	16404189	16404368	Gm10-1991	Glyma.10G099700	+	InterGenicRegion	-73121.5	.
Gm10	16642676	16642855	Gm10-667	Glyma.10G100100	+	InterGenicRegion	42299.5	.
Gm10	17047508	17047687	Gm10-114	Glyma.10G100800	-	InterGenicRegion	177718	.
Gm10	17142440	17142619	Gm10-1284	Glyma.10G100800	-	InterGenicRegion	272650	.
Gm10	17725371	17725550	Gm10-9746	Glyma.10G101400	+	InterGenicRegion	23791.5	.
Gm10	18573616	18573795	Gm10-2569	Glyma.10G102100	-	InterGenicRegion	-79589.5	.
Gm10	18719023	18719202	Gm10-2698	Glyma.10G102100	-	InterGenicRegion	65817.5	.
Gm10	18874460	18874639	Gm10-1699	Glyma.10G102200	-	InterGenicRegion	-220864	.
Gm10	18877249	18877428	Gm10-8357	Glyma.10G102200	-	InterGenicRegion	-218074	.
Gm10	19128888	19129067	Gm10-6835	Glyma.10G102200	-	InterGenicRegion	33564.5	.
Gm10	19348014	19348193	Gm10-32	Glyma.10G102300	-	InterGenicRegion	-226568	.
Gm10	19676554	19676733	Gm10-881	Glyma.10G102400	-	InterGenicRegion	31699.5	.
Gm10	19917094	19917273	Gm10-14366	Glyma.10G096120	+	InterGenicRegion	-30330.5	.
Gm10	20029190	20029369	Gm10-3387	Glyma.10G096200	-	InterGenicRegion	38802.5	.
Gm10	20041089	20041268	Gm10-11165	Glyma.10G096200	-	InterGenicRegion	50701.5	.
Gm10	20109171	20109350	Gm10-971	Glyma.10G096200	-	InterGenicRegion	118784	.
Gm10	20793314	20793493	Gm10-2108	Glyma.10G096800	-	InterGenicRegion	377532	.
Gm10	20801525	20801704	Gm10-3794	Glyma.10G096800	-	InterGenicRegion	385742	.
Gm10	20839294	20839473	Gm10-1994	Glyma.10G102700	-	InterGenicRegion	-373472	.
Gm10	20925712	20925891	Gm10-6600	Glyma.10G102700	-	InterGenicRegion	-287054	.
Gm10	20980640	20980819	Gm10-9005	Glyma.10G102700	-	InterGenicRegion	-232126	.
Gm10	20987067	20987246	Gm10-5828	Glyma.10G102700	-	InterGenicRegion	-225700	.
Gm10	21068578	21068757	Gm10-1118	Glyma.10G102700	-	InterGenicRegion	-144188	.
Gm10	21144048	21144227	Gm10-149	Glyma.10G102700	-	InterGenicRegion	-68718.5	.
Gm10	21281663	21281842	Gm10-2079	Glyma.10G102900	+	InterGenicRegion	15033.5	.
Gm10	21681933	21682112	Gm10-2333	Glyma.10G103801	+	InterGenicRegion	13079.5	.
Gm10	21686942	21687121	Gm10-3485	Glyma.10G103801	+	InterGenicRegion	18088.5	.
Gm10	21707896	21708075	Gm10-5636	Glyma.10G103801	+	InterGenicRegion	39042.5	.
Gm10	22050721	22050900	Gm10-7253	Glyma.10G104100	-	InterGenicRegion	257768	.
Gm10	22352295	22352474	Gm10-2111	Glyma.10G104300	-	InterGenicRegion	-51318.5	.
Gm10	23009403	23009582	Gm10-2272	Glyma.10G105200	-	InterGenicRegion	-73514.5	.
Gm10	23213193	23213372	Gm10-915	Glyma.10G105400	+	InterGenicRegion	19760.5	.
Gm10	23840795	23840974	Gm10-3250	Glyma.10G106500	+	InterGenicRegion	-37369.5	.
Gm10	24556966	24557145	Gm10-6849	Glyma.10G108650	+	InterGenicRegion	-60010.5	.
Gm10	25239203	25239382	Gm10-13040	Glyma.10G109500	-	InterGenicRegion	86233.5	.
Gm10	25519393	25519572	Gm10-10967	Glyma.10G110200	-	InterGenicRegion	121398	.
Gm10	25686316	25686495	Gm10-1353	Glyma.10G110800	+	InterGenicRegion	-3659.5	.
Gm10	25729553	25729732	Gm10-3493	Glyma.10G110951	+	InterGenicRegion	27793.5	.
Gm10	26219927	26220106	Gm10-16937	Glyma.10G111750	+	InterGenicRegion	87918.5	.
Gm10	26236213	26236392	Gm10-19607	Glyma.10G111800	-	InterGenicRegion	-75432.5	.
Gm10	26280679	26280858	Gm10-4050	Glyma.10G111800	-	InterGenicRegion	-30966.5	.
Gm10	26697126	26697305	Gm10-7533	Glyma.10G112000	+	InterGenicRegion	202544	.
Gm10	27125273	27125452	Gm10-10767	Glyma.10G113000	-	InterGenicRegion	22097.5	.
Gm10	27126937	27127116	Gm10-19620	Glyma.10G113000	-	InterGenicRegion	23761.5	.
Gm10	27174870	27175049	Gm10-251	Glyma.10G113100	+	InterGenicRegion	-12732.5	.
Gm10	27406619	27406798	Gm10-6723	Glyma.10G113600	-	InterGenicRegion	-39496.5	.
Gm10	27463033	27463212	Gm10-6501	Glyma.10G113600	-	InterGenicRegion	16917.5	.
Gm10	27879099	27879278	Gm10-15606	Glyma.10G113900	-	InterGenicRegion	75767.5	.
Gm10	27983342	27983521	Gm10-2003	Glyma.10G114100	-	InterGenicRegion	-134500	.
Gm10	28608754	28608933	Gm10-5570	Glyma.10G116000	-	InterGenicRegion	-10935.5	.
Gm10	28731358	28731537	Gm10-220	Glyma.10G116500	-	InterGenicRegion	58301.5	.
Gm10	28746464	28746643	Gm10-2761	Glyma.10G116500	-	InterGenicRegion	73407.5	.
Gm10	29245729	29245908	Gm10-1975	Glyma.10G116951	+	InterGenicRegion	12702.5	.
Gm10	29715199	29715378	Gm10-1728	Glyma.10G118200	+	InterGenicRegion	-16128.5	.
Gm10	29716230	29716409	Gm10-5478	Glyma.10G118200	+	InterGenicRegion	-15097.5	.
Gm10	29852413	29852592	Gm10-8113	Glyma.10G118567	-	InterGenicRegion	-61243.5	.
Gm10	30122987	30123166	Gm10-6049	Glyma.10G118800	+	Genic	29448	.
Gm10	30784187	30784366	Gm10-10779	Glyma.10G121500	-	InterGenicRegion	-24240.5	.
Gm10	30795734	30795913	Gm10-12579	Glyma.10G121500	-	InterGenicRegion	-12693.5	.
Gm10	31418559	31418738	Gm10-5483	Glyma.10G122100	+	Promoter	-356	.
Gm10	31536988	31537167	Gm10-2662	Glyma.10G122600	+	InterGenicRegion	-36952.5	.
Gm10	31715038	31715217	Gm10-7012	Glyma.10G122700	-	InterGenicRegion	-105196	.
Gm10	32096607	32096786	Gm10-350	Glyma.10G123000	+	InterGenicRegion	129912	.
Gm10	32103593	32103772	Gm10-1773	Glyma.10G123100	-	InterGenicRegion	-130144	.
Gm10	32279434	32279613	Gm10-188	Glyma.10G123200	-	InterGenicRegion	15774.5	.
Gm10	33095540	33095719	Gm10-2584	Glyma.10G125600	-	InterGenicRegion	96367.5	.
Gm10	33209768	33209947	Gm10-4466	Glyma.10G125800	-	InterGenicRegion	-25401.5	.
Gm10	33253133	33253312	Gm10-75	Glyma.10G125800	-	InterGenicRegion	17963.5	.
Gm10	33801971	33802150	Gm10-74	Glyma.10G126600	-	InterGenicRegion	8702.5	.
Gm10	34055104	34055283	Gm10-339	Glyma.10G127500	-	InterGenicRegion	30041.5	.
Gm10	34147053	34147232	Gm10-189	Glyma.10G127700	+	Genic	5332	.
Gm10	34636335	34636514	Gm10-664	Glyma.10G129100	+	InterGenicRegion	3035.5	.
Gm10	34643846	34644025	Gm10-866	Glyma.10G129133	+	Promoter	-1385	.
Gm10	34768627	34768806	Gm10-877	Glyma.10G129200	-	InterGenicRegion	6559.5	.
Gm10	34800605	34800784	Gm10-832	Glyma.10G129400	-	InterGenicRegion	-14034.5	.
Gm10	35219483	35219662	Gm10-155	Glyma.10G130200	-	InterGenicRegion	29737.5	.
Gm10	35322447	35322626	Gm10-1536	Glyma.10G130300	+	InterGenicRegion	-52501.5	.
Gm10	35364560	35364739	Gm10-318	Glyma.10G130300	+	InterGenicRegion	-10388.5	.
Gm10	35428959	35429138	Gm10-17706	Glyma.10G130350	+	InterGenicRegion	14521.5	.
Gm10	35781407	35781586	Gm10-185	Glyma.10G132200	+	InterGenicRegion	21463.5	.
Gm10	35880204	35880383	Gm10-313	Glyma.10G132600	+	Promoter	-1055	.
Gm10	36338300	36338479	Gm10-2038	Glyma.10G134700	+	InterGenicRegion	83224.5	.
Gm10	36896716	36896895	Gm10-843	Glyma.10G136100	+	InterGenicRegion	-41420.5	.
Gm10	36990108	36990287	Gm10-1458	Glyma.10G136300	-	InterGenicRegion	21313.5	.
Gm10	37118309	37118488	Gm10-101	Glyma.10G136800	+	Genic	3576	.
Gm10	37219834	37220013	Gm10-6295	Glyma.10G137200	+	InterGenicRegion	-19735.5	.
Gm10	37222828	37223007	Gm10-7170	Glyma.10G137200	+	InterGenicRegion	-16741.5	.
Gm10	37724917	37725096	Gm10-1319	Glyma.10G142100	+	InterGenicRegion	8775.5	.
Gm10	37746042	37746221	Gm10-4772	Glyma.10G142100	+	InterGenicRegion	29900.5	.
Gm10	38423734	38423913	Gm10-7171	Glyma.10G147300	-	Promoter	1713	GmJAG1_BS18205|Gm10:38423584-38424023
Gm10	38432005	38432184	Gm10-15347	Glyma.10G147300	-	InterGenicRegion	9984.5	.
Gm10	38973570	38973749	Gm10-381	Glyma.10G153350	-	InterGenicRegion	-6116.5	.
Gm10	39069256	39069435	Gm10-1756	Glyma.10G154000	-	InterGenicRegion	3658.5	.
Gm10	40302401	40302580	Gm10-241	Glyma.10G167600	+	Downstream	4277	.
Gm10	40323837	40324016	Gm10-16	Glyma.10G167900	-	Downstream	-1558	.
Gm10	40624529	40624708	Gm10-3403	Glyma.10G171500	+	Genic	14612	.
Gm10	40849823	40850002	Gm10-4406	Glyma.10G173700	-	InterGenicRegion	-9077.5	.
Gm10	40980264	40980443	Gm10-2865	Glyma.10G175150	+	InterGenicRegion	-2197.5	.
Gm10	41618538	41618717	Gm10-6761	Glyma.10G181800	+	Genic	3916	.
Gm10	42783079	42783258	Gm10-13687	Glyma.10G194900	+	Genic	3103	.
Gm10	44968417	44968596	Gm10-10011	Glyma.10G217250	-	Downstream	-2440	.
Gm10	44968417	44968596	Gm10-10011	Glyma.10G217250	-	InterGenicRegion	-2439.5	.
Gm10	45144387	45144566	Gm10-9260	Glyma.10G218800	-	Promoter	-78	.
Gm10	45144387	45144566	Gm10-9260	Glyma.10G218800	-	Genic	-78	.
Gm10	45220331	45220510	Gm10-13701	Glyma.10G219900	-	Genic	-1845	.
Gm10	45324136	45324315	Gm10-1150	Glyma.10G221100	+	Genic	883	.
Gm10	48630780	48630959	Gm10-7742	Glyma.10G259700	+	Promoter	-2063	.
Gm10	48630780	48630959	Gm10-7742	Glyma.10G259600	+	Genic	4099	.
Gm10	48956645	48956824	Gm10-276	Glyma.10G264600	-	Promoter	1338	GmJAG1_BS19149|Gm10:48956550-48956925;GmJAG1_BS19149|Gm10:48956550-48956925
Gm10	48956645	48956824	Gm10-276	Glyma.10G264800	-	Genic	-2672	GmJAG1_BS19149|Gm10:48956550-48956925;GmJAG1_BS19149|Gm10:48956550-48956925
Gm10	49509689	49509868	Gm10-9674	Glyma.10G272200	+	Genic	3942	.
Gm10	49748415	49748594	Gm10-890	Glyma.10G274000	+	InterGenicRegion	8956.5	.
Gm10	50104378	50104557	Gm10-100	Glyma.10G278200	-	InterGenicRegion	3224.5	.
Gm10	50326888	50327067	Gm10-12675	Glyma.10G281400	+	Genic	590	.
Gm10	50362892	50363071	Gm10-1373	Glyma.10G281900	-	Genic	-884	.
Gm10	51436786	51436965	Gm10-17463	Glyma.10G296900	-	Genic	-772	.
Gm11	129459	129638	Gm11-11221	Glyma.11G002500	+	Genic	923	.
Gm11	734382	734561	Gm11-3591	Glyma.11G010500	+	Genic	2323	GmJAG1_BS19543|Gm11:734378-734565
Gm11	1184338	1184517	Gm11-990	Glyma.11G017100	-	InterGenicRegion	6226.5	.
Gm11	1367439	1367618	Gm11-9343	Glyma.11G019500	-	Promoter	856	.
Gm11	1431318	1431497	Gm11-14543	Glyma.11G020400	+	InterGenicRegion	-6609.5	.
Gm11	2557963	2558142	Gm11-6534	Glyma.11G035300	-	Promoter	969	.
Gm11	2570821	2571000	Gm11-145	Glyma.11G035800	-	Genic	-4048	.
Gm11	3563914	3564093	Gm11-5221	Glyma.11G047800	-	Downstream	-5266	.
Gm11	4439901	4440080	Gm11-14570	Glyma.11G058800	+	Genic	641	.
Gm11	5341500	5341679	Gm11-262	Glyma.11G071700	+	InterGenicRegion	-3836.5	.
Gm11	7992049	7992228	Gm11-9936	Glyma.11G105300	+	InterGenicRegion	-5428.5	.
Gm11	8721378	8721557	Gm11-141	Glyma.11G114400	-	Genic	-2256	.
Gm11	8721978	8722157	Gm11-690	Glyma.11G114400	-	Genic	-1656	.
Gm11	9095980	9096159	Gm11-14273	Glyma.11G119700	+	InterGenicRegion	-14857.5	.
Gm11	9201745	9201924	Gm11-2397	Glyma.11G120800	+	Genic	2766	.
Gm11	9201745	9201924	Gm11-2397	Glyma.11G120900	-	Downstream	-5469	.
Gm11	9612929	9613108	Gm11-45	Glyma.11G126600	+	Genic	4603	.
Gm11	9660132	9660311	Gm11-11757	Glyma.11G127600	+	InterGenicRegion	-2035.5	.
Gm11	9660132	9660311	Gm11-11757	Glyma.11G127600	+	Promoter	-2036	.
Gm11	9760702	9760881	Gm11-4308	Glyma.11G128700	+	Downstream	4613	.
Gm11	9760702	9760881	Gm11-4308	Glyma.11G128800	-	Genic	-1510	.
Gm11	10567244	10567423	Gm11-458	Glyma.11G139100	+	Genic	1926	.
Gm11	10789219	10789398	Gm11-328	Glyma.11G141600	-	Promoter	2005	.
Gm11	10789219	10789398	Gm11-328	Glyma.11G141700	-	Downstream	-2479	.
Gm11	10797126	10797305	Gm11-2993	Glyma.11G141800	+	Genic	495	.
Gm11	10912118	10912297	Gm11-88	Glyma.11G143300	+	InterGenicRegion	-5971.5	.
Gm11	12823449	12823628	Gm11-8868	Glyma.11G165710	-	InterGenicRegion	10697.5	.
Gm11	12938652	12938831	Gm11-11553	Glyma.11G166128	+	InterGenicRegion	29043.5	.
Gm11	12939638	12939817	Gm11-3995	Glyma.11G166128	+	InterGenicRegion	30029.5	.
Gm11	13332683	13332862	Gm11-3996	Glyma.11G167382	+	InterGenicRegion	-52392.5	.
Gm11	13527307	13527486	Gm11-5478	Glyma.11G167591	-	InterGenicRegion	9502.5	.
Gm11	13532612	13532791	Gm11-2270	Glyma.11G167591	-	InterGenicRegion	14807.5	.
Gm11	13767932	13768111	Gm11-12320	Glyma.11G168428	-	InterGenicRegion	-82574.5	.
Gm11	13769085	13769264	Gm11-3548	Glyma.11G168428	-	InterGenicRegion	-81421.5	.
Gm11	14506214	14506393	Gm11-7846	Glyma.11G174282	+	Downstream	3590	.
Gm11	14553527	14553706	Gm11-8173	Glyma.11G175328	-	Genic	-2397	.
Gm11	14621565	14621744	Gm11-2402	Glyma.11G175955	+	Genic	7744	.
Gm11	14655238	14655417	Gm11-3144	Glyma.11G176373	-	InterGenicRegion	15225.5	.
Gm11	15004168	15004347	Gm11-2236	Glyma.11G179200	+	InterGenicRegion	-13472.5	.
Gm11	15605808	15605987	Gm11-5976	Glyma.11G183100	-	Genic	-666	.
Gm11	15605808	15605987	Gm11-5976	Glyma.11G183200	-	Downstream	-9288	.
Gm11	17060600	17060779	Gm11-341	Glyma.11G195800	-	Genic	-5670	.
Gm11	17076783	17076962	Gm11-4720	Glyma.11G195800	-	InterGenicRegion	10513.5	.
Gm11	17724156	17724335	Gm11-8018	Glyma.11G148900	-	InterGenicRegion	23650.5	.
Gm11	17944784	17944963	Gm11-847	Glyma.11G150100	+	Genic	10823	.
Gm11	18026522	18026701	Gm11-568	Glyma.11G150601	-	InterGenicRegion	-9114.5	.
Gm11	18214499	18214678	Gm11-7522	Glyma.11G151700	-	InterGenicRegion	6262.5	.
Gm11	18824865	18825044	Gm11-382	Glyma.11G154800	+	InterGenicRegion	-11363.5	.
Gm11	19044463	19044642	Gm11-14689	Glyma.11G156100	+	InterGenicRegion	-15363.5	.
Gm11	19203937	19204116	Gm11-1467	Glyma.11G156900	-	InterGenicRegion	-15979.5	.
Gm11	19792946	19793125	Gm11-804	Glyma.11G159500	+	InterGenicRegion	-12864.5	.
Gm11	21167829	21168008	Gm11-8523	Glyma.11G165600	+	InterGenicRegion	-4296.5	.
Gm11	21211854	21212033	Gm11-232	Glyma.11G165700	-	Genic	-939	.
Gm11	21961471	21961650	Gm11-3049	Glyma.11G167501	+	InterGenicRegion	43943.5	.
Gm11	22461109	22461288	Gm11-9813	Glyma.11G168100	-	InterGenicRegion	87381.5	.
Gm11	22511704	22511883	Gm11-209	Glyma.11G168100	-	InterGenicRegion	137976	.
Gm11	22601816	22601995	Gm11-12115	Glyma.11G168400	-	InterGenicRegion	-54629.5	.
Gm11	22731349	22731528	Gm11-7	Glyma.11G168600	+	InterGenicRegion	66297.5	.
Gm11	22864445	22864624	Gm11-2281	Glyma.11G168800	+	InterGenicRegion	-77959.5	.
Gm11	23100475	23100654	Gm11-4985	Glyma.11G168802	-	InterGenicRegion	77837.5	.
Gm11	23129438	23129617	Gm11-10030	Glyma.11G169200	+	InterGenicRegion	-81919.5	.
Gm11	23170832	23171011	Gm11-554	Glyma.11G169200	+	InterGenicRegion	-40525.5	.
Gm11	23172471	23172650	Gm11-5672	Glyma.11G169200	+	InterGenicRegion	-38886.5	.
Gm11	23357857	23358036	Gm11-1098	Glyma.11G169300	+	InterGenicRegion	33060.5	.
Gm11	23841540	23841719	Gm11-10034	Glyma.11G171004	-	Genic	-153	.
Gm11	23893170	23893349	Gm11-3564	Glyma.11G171300	+	InterGenicRegion	-17043.5	.
Gm11	24228041	24228220	Gm11-23	Glyma.11G173100	+	Downstream	4046	.
Gm11	25121123	25121302	Gm11-8387	Glyma.11G175700	+	Genic	38780	.
Gm11	25342744	25342923	Gm11-47	Glyma.11G175700	+	InterGenicRegion	260402	.
Gm11	25602552	25602731	Gm11-4496	Glyma.11G175800	+	InterGenicRegion	-157198	.
Gm11	26433216	26433395	Gm11-970	Glyma.11G178800	-	InterGenicRegion	-410260	.
Gm11	26441278	26441457	Gm11-228	Glyma.11G178800	-	InterGenicRegion	-402198	.
Gm11	26537926	26538105	Gm11-13502	Glyma.11G178800	-	InterGenicRegion	-305550	.
Gm11	26582177	26582356	Gm11-12133	Glyma.11G178800	-	InterGenicRegion	-261298	.
Gm11	26774193	26774372	Gm11-1268	Glyma.11G178800	-	InterGenicRegion	-69282.5	.
Gm11	27060490	27060669	Gm11-10920	Glyma.11G178506	-	InterGenicRegion	16880.5	.
Gm11	27494078	27494257	Gm11-12946	Glyma.11G178400	-	InterGenicRegion	-144084	.
Gm11	27783622	27783801	Gm11-11147	Glyma.11G178400	-	InterGenicRegion	145460	.
Gm11	27888352	27888531	Gm11-4995	Glyma.11G178400	-	InterGenicRegion	250190	.
Gm11	27961647	27961826	Gm11-878	Glyma.11G178300	-	InterGenicRegion	-266318	.
Gm11	28557025	28557204	Gm11-6118	Glyma.11G177800	-	InterGenicRegion	-109920	.
Gm11	28638796	28638975	Gm11-1668	Glyma.11G177800	-	InterGenicRegion	-28148.5	.
Gm11	29010003	29010182	Gm11-13219	Glyma.11G177401	+	InterGenicRegion	97656.5	.
Gm11	29085376	29085555	Gm11-13518	Glyma.11G177401	+	InterGenicRegion	173030	.
Gm11	29390871	29391050	Gm11-3764	Glyma.11G176900	+	InterGenicRegion	5356.5	.
Gm11	29524447	29524626	Gm11-1530	Glyma.11G176800	-	InterGenicRegion	112414	.
Gm11	29549073	29549252	Gm11-1100	Glyma.11G176800	-	InterGenicRegion	137040	.
Gm11	29578665	29578844	Gm11-998	Glyma.11G176800	-	InterGenicRegion	166632	.
Gm11	29877582	29877761	Gm11-4586	Glyma.11G176500	+	InterGenicRegion	-8420.5	.
Gm11	30294127	30294306	Gm11-2871	Glyma.11G176400	-	InterGenicRegion	325194	.
Gm11	30309130	30309309	Gm11-6896	Glyma.11G176400	-	InterGenicRegion	340196	.
Gm11	30452148	30452327	Gm11-3904	Glyma.11G176400	-	InterGenicRegion	483214	.
Gm11	30759325	30759504	Gm11-6635	Glyma.11G176301	+	InterGenicRegion	-294862	.
Gm11	30796128	30796307	Gm11-3961	Glyma.11G176301	+	InterGenicRegion	-258058	.
Gm11	30826486	30826665	Gm11-241	Glyma.11G176301	+	InterGenicRegion	-227700	.
Gm11	30833755	30833934	Gm11-11416	Glyma.11G176301	+	InterGenicRegion	-220432	.
Gm11	31159383	31159562	Gm11-13538	Glyma.11G176302	-	InterGenicRegion	-47826.5	.
Gm11	31183140	31183319	Gm11-564	Glyma.11G176302	-	InterGenicRegion	-24069.5	.
Gm11	31207554	31207733	Gm11-83	Glyma.11G176302	-	Promoter	344	.
Gm11	32191953	32192132	Gm11-212	Glyma.11G186601	+	InterGenicRegion	39945.5	.
Gm11	32261433	32261612	Gm11-7916	Glyma.11G186700	-	InterGenicRegion	-32424.5	.
Gm11	32528154	32528333	Gm11-6497	Glyma.11G197300	+	InterGenicRegion	10577.5	.
Gm11	32929101	32929280	Gm11-60	Glyma.11G199100	+	Promoter	-228	.
Gm11	33395299	33395478	Gm11-9303	Glyma.11G201400	+	Promoter	-1890	.
Gm11	33834426	33834605	Gm11-2583	Glyma.11G204832	+	InterGenicRegion	-3613.5	.
Gm11	33888020	33888199	Gm11-2384	Glyma.11G205200	+	InterGenicRegion	-40046.5	.
Gm11	34190626	34190805	Gm11-161	Glyma.11G205900	+	InterGenicRegion	-20934.5	.
Gm11	34879552	34879731	Gm11-4669	Glyma.11G208100	-	InterGenicRegion	-162116	.
Gm11	34881128	34881307	Gm11-1597	Glyma.11G208100	-	InterGenicRegion	-160540	.
Gm11	35172555	35172734	Gm11-6653	Glyma.11G208700	+	InterGenicRegion	-12460.5	.
Gm11	36243719	36243898	Gm11-603	Glyma.11G219100	+	Promoter	-764	GmJAG1_BS21217|Gm11:36243669-36244261
Gm11	36243719	36243898	Gm11-603	Glyma.11G219200	+	Promoter	-1464	GmJAG1_BS21217|Gm11:36243669-36244261
Gm11	36894216	36894395	Gm11-4446	Glyma.11G225200	-	Genic	-1592	.
Gm11	37320178	37320357	Gm11-3779	Glyma.11G229000	-	Genic	-590	.
Gm11	37542746	37542925	Gm11-3291	Glyma.11G230900	+	Genic	1898	.
Gm11	38722354	38722533	Gm11-16	Glyma.11G244700	+	Genic	402	.
Gm11	39513712	39513891	Gm11-307	Glyma.11G256700	-	Downstream	-3818	.
Gm11	39568722	39568901	Gm11-14	Glyma.11G256800	-	Genic	-6066	.
Gm12	1062420	1062599	Gm12-298	Glyma.12G014700	+	Genic	1424	.
Gm12	1889313	1889492	Gm12-8450	Glyma.12G026200	-	Genic	-33	.
Gm12	1889313	1889492	Gm12-8450	Glyma.12G026300	-	Downstream	-5145	.
Gm12	1889313	1889492	Gm12-8450	Glyma.12G026300	-	Genic	-5145	.
Gm12	1889313	1889492	Gm12-8450	Glyma.12G026200	-	Promoter	-33	.
Gm12	2157501	2157680	Gm12-213	Glyma.12G028900	+	Genic	8714	.
Gm12	2157501	2157680	Gm12-213	Glyma.12G029100	-	Downstream	-5129	.
Gm12	2414858	2415037	Gm12-515	Glyma.12G032300	-	Genic	-5243	.
Gm12	3218782	3218961	Gm12-3914	Glyma.12G044500	+	Genic	1394	.
Gm12	3828858	3829037	Gm12-4881	Glyma.12G053500	-	Genic	-3533	.
Gm12	4580436	4580615	Gm12-396	Glyma.12G062700	+	Genic	1899	.
Gm12	4964823	4965002	Gm12-200	Glyma.12G067902	-	Downstream	-5357	.
Gm12	4964823	4965002	Gm12-200	Glyma.12G067902	-	InterGenicRegion	-5356.5	.
Gm12	5951684	5951863	Gm12-10810	Glyma.12G077300	-	InterGenicRegion	2598.5	.
Gm12	6108143	6108322	Gm12-35	Glyma.12G078600	-	InterGenicRegion	5480.5	.
Gm12	6966227	6966406	Gm12-42	Glyma.12G086300	-	Downstream	-3352	.
Gm12	7566259	7566438	Gm12-148	Glyma.12G092500	+	Downstream	4728	.
Gm12	7566259	7566438	Gm12-148	Glyma.12G092600	+	Promoter	-325	.
Gm12	8513745	8513924	Gm12-9549	Glyma.12G098800	-	Genic	-8370	.
Gm12	9004416	9004595	Gm12-6704	Glyma.12G101900	+	InterGenicRegion	5633.5	.
Gm12	9426734	9426913	Gm12-931	Glyma.12G104450	-	InterGenicRegion	8762.5	.
Gm12	9439791	9439970	Gm12-1480	Glyma.12G104500	+	InterGenicRegion	-11283.5	.
Gm12	9521829	9522008	Gm12-9554	Glyma.12G105200	+	Downstream	2291	.
Gm12	9609234	9609413	Gm12-1921	Glyma.12G105600	-	InterGenicRegion	-12836.5	.
Gm12	9923402	9923581	Gm12-3792	Glyma.12G108400	-	Genic	-5593	.
Gm12	10196061	10196240	Gm12-360	Glyma.12G109001	+	InterGenicRegion	8735.5	.
Gm12	10288508	10288687	Gm12-5275	Glyma.12G109402	-	Downstream	-2345	.
Gm12	10358688	10358867	Gm12-2287	Glyma.12G109600	+	InterGenicRegion	-30096.5	.
Gm12	10617259	10617438	Gm12-10836	Glyma.12G111200	-	Downstream	-6351	.
Gm12	10659385	10659564	Gm12-9564	Glyma.12G111300	-	InterGenicRegion	18645.5	.
Gm12	11241345	11241524	Gm12-76	Glyma.12G114050	+	InterGenicRegion	-3537.5	.
Gm12	11483971	11484150	Gm12-2262	Glyma.12G115100	-	InterGenicRegion	5347.5	.
Gm12	11648837	11649016	Gm12-2640	Glyma.12G116700	-	Genic	-3735	.
Gm12	11693119	11693298	Gm12-608	Glyma.12G116900	+	InterGenicRegion	6556.5	.
Gm12	11877571	11877750	Gm12-8149	Glyma.12G117500	-	Promoter	1339	.
Gm12	12890426	12890605	Gm12-1567	Glyma.12G121100	-	InterGenicRegion	-8604.5	.
Gm12	13005195	13005374	Gm12-508	Glyma.12G121400	-	InterGenicRegion	26411.5	.
Gm12	13006009	13006188	Gm12-500	Glyma.12G121400	-	InterGenicRegion	27225.5	.
Gm12	13052629	13052808	Gm12-7162	Glyma.12G121600	+	InterGenicRegion	-15871.5	.
Gm12	13108823	13109002	Gm12-12836	Glyma.12G121700	-	InterGenicRegion	33799.5	.
Gm12	13561522	13561701	Gm12-1987	Glyma.12G123500	-	InterGenicRegion	-47167.5	.
Gm12	14157216	14157395	Gm12-1769	Glyma.12G128600	+	InterGenicRegion	-42936.5	.
Gm12	14478291	14478470	Gm12-1225	Glyma.12G129900	+	InterGenicRegion	-21068.5	.
Gm12	14633160	14633339	Gm12-354	Glyma.12G130500	+	InterGenicRegion	-27611.5	.
Gm12	15249679	15249858	Gm12-7570	Glyma.12G133500	+	InterGenicRegion	31009.5	.
Gm12	15409436	15409615	Gm12-1444	Glyma.12G133951	-	InterGenicRegion	4560.5	.
Gm12	15429812	15429991	Gm12-2054	Glyma.12G133951	-	InterGenicRegion	24936.5	.
Gm12	15757896	15758075	Gm12-1698	Glyma.12G135400	+	InterGenicRegion	-4905.5	.
Gm12	16211505	16211684	Gm12-1956	Glyma.12G136800	+	InterGenicRegion	11930.5	.
Gm12	16458454	16458633	Gm12-3939	Glyma.12G138000	-	InterGenicRegion	-3716.5	.
Gm12	16866501	16866680	Gm12-8331	Glyma.12G139000	+	InterGenicRegion	-36165.5	.
Gm12	17340971	17341150	Gm12-29	Glyma.12G140600	-	InterGenicRegion	-25886.5	.
Gm12	17922194	17922373	Gm12-115	Glyma.12G141900	-	InterGenicRegion	-18226.5	.
Gm12	18040649	18040828	Gm12-1649	Glyma.12G142200	+	InterGenicRegion	-21113.5	.
Gm12	18123783	18123962	Gm12-7434	Glyma.12G142300	+	InterGenicRegion	47575.5	.
Gm12	18382225	18382404	Gm12-678	Glyma.12G142600	-	InterGenicRegion	66800.5	.
Gm12	18841880	18842059	Gm12-4272	Glyma.12G143501	+	Genic	10084	.
Gm12	18852880	18853059	Gm12-5106	Glyma.12G143700	+	InterGenicRegion	-2123.5	.
Gm12	18961777	18961956	Gm12-6232	Glyma.12G144100	-	InterGenicRegion	14342.5	.
Gm12	19116895	19117074	Gm12-11362	Glyma.12G144600	-	InterGenicRegion	-8500.5	.
Gm12	19474576	19474755	Gm12-3394	Glyma.12G145300	+	InterGenicRegion	95632.5	.
Gm12	19770174	19770353	Gm12-393	Glyma.12G145900	+	InterGenicRegion	-123670	.
Gm12	20257220	20257399	Gm12-2932	Glyma.12G146700	+	InterGenicRegion	-38985.5	.
Gm12	20326690	20326869	Gm12-14622	Glyma.12G146700	+	InterGenicRegion	30484.5	.
Gm12	20697841	20698020	Gm12-193	Glyma.12G148100	-	InterGenicRegion	-22827.5	.
Gm12	21281672	21281851	Gm12-12901	Glyma.12G149200	+	InterGenicRegion	29278.5	.
Gm12	22163647	22163826	Gm12-2745	Glyma.12G152100	-	InterGenicRegion	61824.5	.
Gm12	22536567	22536746	Gm12-1095	Glyma.12G152300	+	InterGenicRegion	-127672	.
Gm12	22596631	22596810	Gm12-3034	Glyma.12G152300	+	InterGenicRegion	-67607.5	.
Gm12	22602053	22602232	Gm12-662	Glyma.12G152300	+	InterGenicRegion	-62185.5	.
Gm12	22634880	22635059	Gm12-6617	Glyma.12G152300	+	InterGenicRegion	-29358.5	.
Gm12	22841097	22841276	Gm12-3882	Glyma.12G152600	-	InterGenicRegion	-16358.5	.
Gm12	23468500	23468679	Gm12-389	Glyma.12G154000	+	InterGenicRegion	89650.5	.
Gm12	23476875	23477054	Gm12-5803	Glyma.12G154000	+	InterGenicRegion	98025.5	.
Gm12	23490330	23490509	Gm12-1231	Glyma.12G154000	+	InterGenicRegion	111480	.
Gm12	23734552	23734731	Gm12-1550	Glyma.12G154100	-	InterGenicRegion	28354.5	.
Gm12	23982959	23983138	Gm12-3618	Glyma.12G154900	+	InterGenicRegion	-51317.5	.
Gm12	23989742	23989921	Gm12-182	Glyma.12G154900	+	InterGenicRegion	-44534.5	.
Gm12	24003987	24004166	Gm12-598	Glyma.12G154900	+	InterGenicRegion	-30289.5	.
Gm12	24353852	24354031	Gm12-11624	Glyma.12G155800	-	InterGenicRegion	5787.5	.
Gm12	24449865	24450044	Gm12-183	Glyma.12G155900	+	InterGenicRegion	-84517.5	.
Gm12	24451015	24451194	Gm12-1415	Glyma.12G155900	+	InterGenicRegion	-83367.5	.
Gm12	24683230	24683409	Gm12-13448	Glyma.12G156200	-	InterGenicRegion	33667.5	.
Gm12	24789659	24789838	Gm12-8366	Glyma.12G156300	-	InterGenicRegion	-96829.5	.
Gm12	24801787	24801966	Gm12-12131	Glyma.12G156300	-	InterGenicRegion	-84701.5	.
Gm12	24960439	24960618	Gm12-2574	Glyma.12G156400	+	InterGenicRegion	48594.5	.
Gm12	25529787	25529966	Gm12-14667	Glyma.12G156900	+	InterGenicRegion	33217.5	.
Gm12	25746391	25746570	Gm12-48	Glyma.12G157032	+	InterGenicRegion	-28060.5	.
Gm12	25836415	25836594	Gm12-92	Glyma.12G157700	-	InterGenicRegion	9305.5	.
Gm12	25919667	25919846	Gm12-1059	Glyma.12G157700	-	InterGenicRegion	92557.5	.
Gm12	25971125	25971304	Gm12-6762	Glyma.12G157700	-	InterGenicRegion	144016	.
Gm12	26345877	26346056	Gm12-96	Glyma.12G158300	-	InterGenicRegion	-43625.5	.
Gm12	26764702	26764881	Gm12-1722	Glyma.12G158460	+	InterGenicRegion	158988	.
Gm12	26984505	26984684	Gm12-205	Glyma.12G158500	+	InterGenicRegion	-321608	.
Gm12	27032866	27033045	Gm12-2060	Glyma.12G158500	+	InterGenicRegion	-273248	.
Gm12	27687315	27687494	Gm12-4751	Glyma.12G158900	-	InterGenicRegion	215604	.
Gm12	27721849	27722028	Gm12-1488	Glyma.12G158950	+	InterGenicRegion	-220066	.
Gm12	27817228	27817407	Gm12-5924	Glyma.12G158950	+	InterGenicRegion	-124688	.
Gm12	27818596	27818775	Gm12-3446	Glyma.12G158950	+	InterGenicRegion	-123320	.
Gm12	27849206	27849385	Gm12-3216	Glyma.12G158950	+	InterGenicRegion	-92709.5	.
Gm12	27957982	27958161	Gm12-8711	Glyma.12G159050	-	Downstream	-1770	.
Gm12	27957982	27958161	Gm12-8711	Glyma.12G159000	+	Genic	14318	.
Gm12	28289198	28289377	Gm12-5714	Glyma.12G159300	-	InterGenicRegion	-63225.5	.
Gm12	28557192	28557371	Gm12-10492	Glyma.12G159500	+	InterGenicRegion	-163620	.
Gm12	28582642	28582821	Gm12-1433	Glyma.12G159500	+	InterGenicRegion	-138170	.
Gm12	28716691	28716870	Gm12-5225	Glyma.12G159500	+	InterGenicRegion	-4120.5	.
Gm12	28947576	28947755	Gm12-1972	Glyma.12G159800	-	InterGenicRegion	23741.5	.
Gm12	29229451	29229630	Gm12-3046	Glyma.12G160600	+	InterGenicRegion	44962.5	.
Gm12	29331819	29331998	Gm12-2029	Glyma.12G160600	+	InterGenicRegion	147330	.
Gm12	29440915	29441094	Gm12-15390	Glyma.12G160700	+	InterGenicRegion	-128782	.
Gm12	30397999	30398178	Gm12-10062	Glyma.12G161300	-	InterGenicRegion	-82333.5	.
Gm12	30441653	30441832	Gm12-2856	Glyma.12G161300	-	InterGenicRegion	-38679.5	.
Gm12	30729465	30729644	Gm12-371	Glyma.12G161400	+	InterGenicRegion	72901.5	.
Gm12	31108029	31108208	Gm12-5519	Glyma.12G161900	-	InterGenicRegion	137592	.
Gm12	31155184	31155363	Gm12-123	Glyma.12G162201	+	InterGenicRegion	-110706	.
Gm12	31480445	31480624	Gm12-8923	Glyma.12G162700	+	InterGenicRegion	36954.5	.
Gm12	31572403	31572582	Gm12-133	Glyma.12G162800	+	InterGenicRegion	-93881.5	.
Gm12	31577390	31577569	Gm12-7914	Glyma.12G162800	+	InterGenicRegion	-88894.5	.
Gm12	31738253	31738432	Gm12-787	Glyma.12G162900	+	InterGenicRegion	64090.5	.
Gm12	31855673	31855852	Gm12-13501	Glyma.12G162927	+	InterGenicRegion	6368.5	.
Gm12	31944637	31944816	Gm12-1082	Glyma.12G162945	-	InterGenicRegion	14230.5	.
Gm12	31946035	31946214	Gm12-93	Glyma.12G162945	-	InterGenicRegion	15628.5	.
Gm12	32215436	32215615	Gm12-1030	Glyma.12G163008	-	InterGenicRegion	14947.5	.
Gm12	32234456	32234635	Gm12-5323	Glyma.12G163008	-	InterGenicRegion	33967.5	.
Gm12	32362911	32363090	Gm12-807	Glyma.12G163053	-	InterGenicRegion	36247.5	.
Gm12	32596584	32596763	Gm12-12173	Glyma.12G163071	-	InterGenicRegion	-18853.5	.
Gm12	32766993	32767172	Gm12-281	Glyma.12G163089	-	InterGenicRegion	148166	.
Gm12	33539767	33539946	Gm12-463	Glyma.12G166400	-	InterGenicRegion	4337.5	.
Gm12	33764459	33764638	Gm12-118	Glyma.12G168200	+	Promoter	-1105	.
Gm12	33873298	33873477	Gm12-2210	Glyma.12G168900	-	Genic	-1468	.
Gm12	33873298	33873477	Gm12-2210	Glyma.12G169000	-	Promoter	689	.
Gm12	34309546	34309725	Gm12-203	Glyma.12G172150	+	InterGenicRegion	8592.5	.
Gm12	34387374	34387553	Gm12-334	Glyma.12G172600	+	InterGenicRegion	6510.5	.
Gm12	34562742	34562921	Gm12-27	Glyma.12G174000	+	InterGenicRegion	-11794.5	.
Gm12	34825496	34825675	Gm12-14107	Glyma.12G175800	-	InterGenicRegion	5977.5	.
Gm12	34832774	34832953	Gm12-3365	Glyma.12G175901	+	InterGenicRegion	-10090.5	.
Gm12	34934017	34934196	Gm12-224	Glyma.12G176500	+	InterGenicRegion	-6890.5	.
Gm12	35230545	35230724	Gm12-335	Glyma.12G178100	-	InterGenicRegion	11461.5	.
Gm12	36013414	36013593	Gm12-2037	Glyma.12G184200	+	InterGenicRegion	-4003.5	.
Gm12	36154021	36154200	Gm12-363	Glyma.12G186000	+	InterGenicRegion	-2679.5	.
Gm12	36740156	36740335	Gm12-1559	Glyma.12G191200	+	Genic	2760	.
Gm12	36850354	36850533	Gm12-14120	Glyma.12G192300	-	Genic	-2091	.
Gm12	37957390	37957569	Gm12-5838	Glyma.12G204400	+	Genic	23854	.
Gm12	39342211	39342390	Gm12-10990	Glyma.12G219400	-	Genic	-6042	.
Gm12	39663960	39664139	Gm12-1978	Glyma.12G222600	-	Promoter	232	.
Gm12	39666074	39666253	Gm12-4236	Glyma.12G222600	-	InterGenicRegion	2346.5	.
Gm12	41170144	41170323	Gm12-30	Glyma.12G238200	-	InterGenicRegion	3431.5	.
Gm13	145108	145287	Gm13-6144	Glyma.13G000200	+	InterGenicRegion	-48644.5	.
Gm13	756387	756566	Gm13-5222	Glyma.13G002400	-	InterGenicRegion	-17110.5	.
Gm13	793739	793918	Gm13-1069	Glyma.13G002500	-	InterGenicRegion	7475.5	.
Gm13	925614	925793	Gm13-10089	Glyma.13G003000	-	InterGenicRegion	32754.5	.
Gm13	1088705	1088884	Gm13-13736	Glyma.13G003500	-	InterGenicRegion	-13128.5	.
Gm13	1889789	1889968	Gm13-10099	Glyma.13G005900	+	InterGenicRegion	-7874.5	.
Gm13	2142997	2143176	Gm13-4298	Glyma.13G007400	-	InterGenicRegion	12812.5	.
Gm13	2144581	2144760	Gm13-1551	Glyma.13G007400	-	InterGenicRegion	14396.5	.
Gm13	2486430	2486609	Gm13-5125	Glyma.13G008300	-	InterGenicRegion	-14581.5	.
Gm13	3307912	3308091	Gm13-2533	Glyma.13G024100	-	InterGenicRegion	22921.5	.
Gm13	3350885	3351064	Gm13-430	Glyma.13G024100	-	InterGenicRegion	65894.5	.
Gm13	3351920	3352099	Gm13-1329	Glyma.13G024100	-	InterGenicRegion	66929.5	.
Gm13	3417643	3417822	Gm13-8960	Glyma.13G024100	-	InterGenicRegion	132652	.
Gm13	3418877	3419056	Gm13-181	Glyma.13G024100	-	InterGenicRegion	133886	.
Gm13	3831376	3831555	Gm13-615	Glyma.13G025250	-	InterGenicRegion	32139.5	.
Gm13	3841359	3841538	Gm13-562	Glyma.13G025300	-	InterGenicRegion	-40910.5	.
Gm13	3995849	3996028	Gm13-627	Glyma.13G025400	+	InterGenicRegion	-79193.5	.
Gm13	4063633	4063812	Gm13-569	Glyma.13G025400	+	InterGenicRegion	-11409.5	.
Gm13	4138294	4138473	Gm13-1701	Glyma.13G025400	+	InterGenicRegion	63251.5	.
Gm13	4367765	4367944	Gm13-80	Glyma.13G025900	-	InterGenicRegion	-20137.5	.
Gm13	4809915	4810094	Gm13-13448	Glyma.13G026400	+	InterGenicRegion	-84035.5	.
Gm13	6076841	6077020	Gm13-1331	Glyma.13G028000	-	InterGenicRegion	-67677.5	.
Gm13	6176346	6176525	Gm13-579	Glyma.13G028000	-	InterGenicRegion	31827.5	.
Gm13	6195094	6195273	Gm13-466	Glyma.13G028000	-	InterGenicRegion	50575.5	.
Gm13	7045414	7045593	Gm13-14	Glyma.13G028500	+	InterGenicRegion	-35864.5	.
Gm13	7216423	7216602	Gm13-1494	Glyma.13G028700	-	InterGenicRegion	27072.5	.
Gm13	7878662	7878841	Gm13-15054	Glyma.13G029500	-	Downstream	-9290	.
Gm13	7891168	7891347	Gm13-7203	Glyma.13G029500	-	InterGenicRegion	3216.5	.
Gm13	8866330	8866509	Gm13-4070	Glyma.13G030300	+	InterGenicRegion	30577.5	.
Gm13	8904288	8904467	Gm13-432	Glyma.13G030300	+	InterGenicRegion	68535.5	.
Gm13	8905341	8905520	Gm13-752	Glyma.13G030300	+	InterGenicRegion	69588.5	.
Gm13	8986634	8986813	Gm13-1646	Glyma.13G030400	+	InterGenicRegion	-95207.5	.
Gm13	9082108	9082287	Gm13-113	Glyma.13G030400	+	Genic	266	.
Gm13	9559674	9559853	Gm13-1405	Glyma.13G033000	-	Promoter	987	.
Gm13	10255840	10256019	Gm13-236	Glyma.13G035950	-	InterGenicRegion	3279.5	.
Gm13	10670256	10670435	Gm13-3526	Glyma.13G037100	+	InterGenicRegion	-21170.5	.
Gm13	10855454	10855633	Gm13-541	Glyma.13G038100	-	InterGenicRegion	-7377.5	.
Gm13	10958812	10958991	Gm13-1496	Glyma.13G038500	-	Downstream	-3053	.
Gm13	11077177	11077356	Gm13-14091	Glyma.13G038600	-	InterGenicRegion	47048.5	.
Gm13	11146536	11146715	Gm13-15406	Glyma.13G038800	+	InterGenicRegion	-33293.5	.
Gm13	11399796	11399975	Gm13-832	Glyma.13G040000	-	InterGenicRegion	-7305.5	.
Gm13	11825823	11826002	Gm13-7516	Glyma.13G040400	+	InterGenicRegion	-116120	.
Gm13	11849759	11849938	Gm13-572	Glyma.13G040400	+	InterGenicRegion	-92184.5	.
Gm13	12031152	12031331	Gm13-711	Glyma.13G040750	-	InterGenicRegion	19892.5	.
Gm13	12116299	12116478	Gm13-411	Glyma.13G041100	+	InterGenicRegion	-79260.5	.
Gm13	12175021	12175200	Gm13-7222	Glyma.13G041100	+	InterGenicRegion	-20538.5	.
Gm13	12175766	12175945	Gm13-9560	Glyma.13G041100	+	InterGenicRegion	-19793.5	.
Gm13	12634670	12634849	Gm13-939	Glyma.13G042600	-	Genic	-5812	.
Gm13	12840809	12840988	Gm13-11824	Glyma.13G044300	-	Genic	-364	.
Gm13	13117513	13117692	Gm13-7670	Glyma.13G046250	-	InterGenicRegion	2878.5	.
Gm13	13426640	13426819	Gm13-7671	Glyma.13G048000	+	InterGenicRegion	-9375.5	.
Gm13	13451025	13451204	Gm13-6825	Glyma.13G048000	+	InterGenicRegion	15009.5	.
Gm13	13559368	13559547	Gm13-412	Glyma.13G049100	-	InterGenicRegion	-10848.5	.
Gm13	13833426	13833605	Gm13-981	Glyma.13G051100	+	Downstream	6369	.
Gm13	13871789	13871968	Gm13-6302	Glyma.13G051600	+	InterGenicRegion	-4017.5	.
Gm13	13872601	13872780	Gm13-5574	Glyma.13G051600	+	InterGenicRegion	-3205.5	.
Gm13	13941906	13942085	Gm13-3720	Glyma.13G051900	-	InterGenicRegion	-5994.5	.
Gm13	14889801	14889980	Gm13-453	Glyma.13G060802	+	InterGenicRegion	7145.5	.
Gm13	15825103	15825282	Gm13-7978	Glyma.13G067800	+	Genic	823	.
Gm13	16278014	16278193	Gm13-4171	Glyma.13G071800	+	InterGenicRegion	-10538.5	.
Gm13	16593052	16593231	Gm13-897	Glyma.13G073400	-	InterGenicRegion	2579.5	.
Gm13	16620910	16621089	Gm13-1540	Glyma.13G073500	+	InterGenicRegion	-22867.5	.
Gm13	16739691	16739870	Gm13-8	Glyma.13G074600	+	Promoter	-779	.
Gm13	18419161	18419340	Gm13-573	Glyma.13G083400	+	InterGenicRegion	-7644.5	.
Gm13	18648044	18648223	Gm13-472	Glyma.13G085000	-	InterGenicRegion	2925.5	.
Gm13	19145493	19145672	Gm13-206	Glyma.13G088000	-	InterGenicRegion	12939.5	.
Gm13	19415461	19415640	Gm13-9596	Glyma.13G089500	+	Genic	2382	.
Gm13	19512121	19512300	Gm13-8509	Glyma.13G090100	-	InterGenicRegion	-11670.5	.
Gm13	19573708	19573887	Gm13-2386	Glyma.13G090600	-	InterGenicRegion	-5433.5	.
Gm13	19613478	19613657	Gm13-4022	Glyma.13G091100	-	Genic	-915	.
Gm13	19810560	19810739	Gm13-122	Glyma.13G092800	-	InterGenicRegion	2285.5	.
Gm13	19921501	19921680	Gm13-9977	Glyma.13G093700	+	InterGenicRegion	7358.5	.
Gm13	20063923	20064102	Gm13-8332	Glyma.13G095500	-	InterGenicRegion	-6641.5	.
Gm13	20313864	20314043	Gm13-128	Glyma.13G097700	-	Promoter	1158	.
Gm13	20321939	20322118	Gm13-1375	Glyma.13G097800	+	Promoter	-1974	.
Gm13	20321939	20322118	Gm13-1375	Glyma.13G097800	+	InterGenicRegion	-1973.5	.
Gm13	21107325	21107504	Gm13-2173	Glyma.13G106467	+	Downstream	5439	GmJAG1_BS23823|Gm13:21106743-21107389;GmJAG1_BS23823|Gm13:21106743-21107389;GmJAG1_BS23823|Gm13:21106743-21107389
Gm13	21107325	21107504	Gm13-2173	Glyma.13G106600	-	Downstream	-3204	GmJAG1_BS23823|Gm13:21106743-21107389;GmJAG1_BS23823|Gm13:21106743-21107389;GmJAG1_BS23823|Gm13:21106743-21107389
Gm13	21107325	21107504	Gm13-2173	Glyma.13G106533	+	Genic	1191	GmJAG1_BS23823|Gm13:21106743-21107389;GmJAG1_BS23823|Gm13:21106743-21107389;GmJAG1_BS23823|Gm13:21106743-21107389
Gm13	21953153	21953332	Gm13-9198	Glyma.13G115700	-	Promoter	1638	.
Gm13	21953153	21953332	Gm13-9198	Glyma.13G115800	-	Downstream	-17320	.
Gm13	22684494	22684673	Gm13-348	Glyma.13G123400	+	Genic	799	.
Gm13	24446325	24446504	Gm13-49	Glyma.13G140900	-	InterGenicRegion	8107.5	.
Gm13	25856421	25856600	Gm13-10928	Glyma.13G152168	+	Promoter	-1582	.
Gm13	26387493	26387672	Gm13-7273	Glyma.13G154200	+	InterGenicRegion	9885.5	.
Gm13	26855996	26856175	Gm13-1995	Glyma.13G159000	-	InterGenicRegion	3410.5	.
Gm13	27432060	27432239	Gm13-390	Glyma.13G165300	+	Genic	171	GmJAG1_BS24321|Gm13:27431860-27432389
Gm13	27587416	27587595	Gm13-848	Glyma.13G166900	+	Promoter	-1125	.
Gm13	27587416	27587595	Gm13-848	Glyma.13G166850	-	Promoter	722	.
Gm13	27773180	27773359	Gm13-485	Glyma.13G169500	-	Genic	-4712	.
Gm13	28265113	28265292	Gm13-1718	Glyma.13G174300	-	Downstream	-5135	.
Gm13	28962833	28963012	Gm13-1816	Glyma.13G182400	-	InterGenicRegion	-7644.5	.
Gm13	28979249	28979428	Gm13-494	Glyma.13G182500	+	Genic	2226	.
Gm13	29682477	29682656	Gm13-126	Glyma.13G189200	-	Promoter	1588	.
Gm13	30037873	30038052	Gm13-1161	Glyma.13G192900	+	Genic	1793	.
Gm13	30211075	30211254	Gm13-8367	Glyma.13G194700	-	Genic	-2771	.
Gm13	30878728	30878907	Gm13-7289	Glyma.13G201200	+	InterGenicRegion	-4172.5	GmJAG1_BS24546|Gm13:30878679-30878985
Gm13	31337980	31338159	Gm13-5308	Glyma.13G205100	-	InterGenicRegion	7711.5	.
Gm13	31970044	31970223	Gm13-3552	Glyma.13G211900	-	Genic	-10588	.
Gm13	33884427	33884606	Gm13-10969	Glyma.13G234100	+	InterGenicRegion	4487.5	.
Gm13	34308856	34309035	Gm13-205	Glyma.13G238700	-	Genic	-621	GmJAG1_BS24855|Gm13:34308671-34309944
Gm13	35702817	35702996	Gm13-5511	Glyma.13G258700	-	Genic	-1614	.
Gm13	36169092	36169271	Gm13-6493	Glyma.13G264600	-	Genic	-2340	.
Gm13	36880504	36880683	Gm13-611	Glyma.13G272900	+	Genic	2067	.
Gm13	37299569	37299748	Gm13-6234	Glyma.13G277700	+	Downstream	8096	GmJAG1_BS25152|Gm13:37299176-37299782
Gm13	37299569	37299748	Gm13-6234	Glyma.13G277800	-	Genic	-1349	GmJAG1_BS25152|Gm13:37299176-37299782
Gm13	37557622	37557801	Gm13-156	Glyma.13G280200	+	InterGenicRegion	-5369.5	.
Gm13	37589148	37589327	Gm13-463	Glyma.13G280700	+	Genic	115	GmJAG1_BS25192|Gm13:37589125-37589565
Gm13	38803392	38803571	Gm13-516	Glyma.13G295000	-	Genic	-2358	.
Gm13	41120940	41121119	Gm13-1694	Glyma.13G323000	+	InterGenicRegion	10922.5	.
Gm13	41201238	41201417	Gm13-88	Glyma.13G323800	-	InterGenicRegion	2914.5	.
Gm13	43274286	43274465	Gm13-9689	Glyma.13G349100	+	Downstream	4725	.
Gm13	43649369	43649548	Gm13-114	Glyma.13G354300	+	InterGenicRegion	-6377.5	.
Gm13	44723511	44723690	Gm13-11507	Glyma.13G368066	-	Promoter	1389	.
Gm13	44723511	44723690	Gm13-11507	Glyma.13G368132	-	Genic	-58	.
Gm13	44723511	44723690	Gm13-11507	Glyma.13G368132	-	Promoter	-58	.
Gm13	44747821	44748000	Gm13-7917	Glyma.13G368300	+	Genic	1814	.
Gm14	1470487	1470666	Gm14-18696	Glyma.14G020900	-	Downstream	-1538	.
Gm14	1470487	1470666	Gm14-18696	Glyma.14G020800	+	Downstream	2558	.
Gm14	1817074	1817253	Gm14-136	Glyma.14G025300	+	Genic	8058	.
Gm14	5595587	5595766	Gm14-143	Glyma.14G068000	+	Genic	1681	.
Gm14	5788903	5789082	Gm14-518	Glyma.14G070100	-	Promoter	1253	.
Gm14	6014610	6014789	Gm14-683	Glyma.14G072800	+	Promoter	-1243	.
Gm14	6056232	6056411	Gm14-6863	Glyma.14G073300	+	Genic	2514	.
Gm14	7786976	7787155	Gm14-2895	Glyma.14G088001	+	InterGenicRegion	3876.5	.
Gm14	7824742	7824921	Gm14-416	Glyma.14G088400	-	InterGenicRegion	-6432.5	.
Gm14	7956339	7956518	Gm14-1937	Glyma.14G089009	+	Genic	585	.
Gm14	8779343	8779522	Gm14-140	Glyma.14G091900	+	Promoter	-422	.
Gm14	9229465	9229644	Gm14-387	Glyma.14G096100	-	InterGenicRegion	-11123.5	.
Gm14	9756375	9756554	Gm14-4340	Glyma.14G099000	-	Genic	-5553	GmJAG1_BS26775|Gm14:9756304-9756717
Gm14	10183183	10183362	Gm14-457	Glyma.14G100766	-	InterGenicRegion	-23324.5	.
Gm14	10187211	10187390	Gm14-2990	Glyma.14G100766	-	InterGenicRegion	-19296.5	.
Gm14	11114508	11114687	Gm14-2352	Glyma.14G105400	-	InterGenicRegion	7387.5	.
Gm14	11191986	11192165	Gm14-286	Glyma.14G106000	-	InterGenicRegion	15803.5	.
Gm14	11208199	11208378	Gm14-8222	Glyma.14G106000	-	InterGenicRegion	32016.5	.
Gm14	11498427	11498606	Gm14-61	Glyma.14G106600	+	InterGenicRegion	-11608.5	.
Gm14	11961611	11961790	Gm14-2044	Glyma.14G108200	-	InterGenicRegion	-115852	.
Gm14	12024150	12024329	Gm14-2619	Glyma.14G108200	-	InterGenicRegion	-53312.5	.
Gm14	13712379	13712558	Gm14-758	Glyma.14G113800	+	InterGenicRegion	39041.5	.
Gm14	14077140	14077319	Gm14-7614	Glyma.14G115700	-	InterGenicRegion	39220.5	.
Gm14	14108135	14108314	Gm14-3235	Glyma.14G115900	+	InterGenicRegion	-15043.5	.
Gm14	14110083	14110262	Gm14-6874	Glyma.14G115900	+	InterGenicRegion	-13095.5	.
Gm14	14132749	14132928	Gm14-4203	Glyma.14G115951	+	InterGenicRegion	7369.5	.
Gm14	14325998	14326177	Gm14-470	Glyma.14G116100	-	InterGenicRegion	9876.5	.
Gm14	16106346	16106525	Gm14-4743	Glyma.14G126300	-	InterGenicRegion	-25083.5	.
Gm14	16256619	16256798	Gm14-2408	Glyma.14G126700	+	Genic	1769	.
Gm14	16256619	16256798	Gm14-2408	Glyma.14G126800	-	Downstream	-9668	.
Gm14	16672836	16673015	Gm14-9558	Glyma.14G127800	+	InterGenicRegion	206676	.
Gm14	16931416	16931595	Gm14-176	Glyma.14G128200	+	InterGenicRegion	-66567.5	.
Gm14	16989790	16989969	Gm14-23	Glyma.14G128200	+	InterGenicRegion	-8193.5	.
Gm14	17028433	17028612	Gm14-1967	Glyma.14G128200	+	InterGenicRegion	30449.5	.
Gm14	17110262	17110441	Gm14-4747	Glyma.14G128200	+	InterGenicRegion	112278	.
Gm14	17119417	17119596	Gm14-11132	Glyma.14G128200	+	InterGenicRegion	121434	.
Gm14	17138865	17139044	Gm14-8877	Glyma.14G128300	+	InterGenicRegion	-125164	.
Gm14	17147647	17147826	Gm14-6215	Glyma.14G128300	+	InterGenicRegion	-116382	.
Gm14	17181473	17181652	Gm14-14608	Glyma.14G128300	+	InterGenicRegion	-82555.5	.
Gm14	17511893	17512072	Gm14-452	Glyma.14G128800	+	InterGenicRegion	-25623.5	.
Gm14	17611336	17611515	Gm14-287	Glyma.14G128900	-	InterGenicRegion	36721.5	.
Gm14	18261980	18262159	Gm14-1401	Glyma.14G130501	-	InterGenicRegion	-7970.5	.
Gm14	18268739	18268918	Gm14-6662	Glyma.14G130501	-	Downstream	-1212	.
Gm14	18404978	18405157	Gm14-191	Glyma.14G131300	-	InterGenicRegion	3325.5	.
Gm14	18544969	18545148	Gm14-18825	Glyma.14G131900	+	Promoter	-496	.
Gm14	19293416	19293595	Gm14-7772	Glyma.14G134100	+	Genic	3977	.
Gm14	19328739	19328918	Gm14-501	Glyma.14G134200	+	InterGenicRegion	13502.5	.
Gm14	20362126	20362305	Gm14-3242	Glyma.14G137000	-	InterGenicRegion	16086.5	.
Gm14	20605705	20605884	Gm14-856	Glyma.14G137700	-	InterGenicRegion	-19508.5	.
Gm14	20670339	20670518	Gm14-1944	Glyma.14G137700	-	InterGenicRegion	45125.5	.
Gm14	20699872	20700051	Gm14-7628	Glyma.14G137700	-	InterGenicRegion	74658.5	.
Gm14	20932749	20932928	Gm14-3414	Glyma.14G137850	+	InterGenicRegion	48472.5	.
Gm14	21106657	21106836	Gm14-10936	Glyma.14G137900	+	InterGenicRegion	-3421.5	.
Gm14	21508889	21509068	Gm14-784	Glyma.14G138200	-	InterGenicRegion	-112594	.
Gm14	21752645	21752824	Gm14-6336	Glyma.14G138300	-	Genic	-12789	.
Gm14	22060977	22061156	Gm14-9574	Glyma.14G138450	+	InterGenicRegion	79566.5	.
Gm14	22223613	22223792	Gm14-6678	Glyma.14G138700	+	InterGenicRegion	-54483.5	.
Gm14	22703844	22704023	Gm14-7637	Glyma.14G139300	+	InterGenicRegion	50207.5	.
Gm14	23060623	23060802	Gm14-2025	Glyma.14G139700	+	InterGenicRegion	158070	.
Gm14	23792086	23792265	Gm14-13511	Glyma.14G141200	-	Downstream	-6642	.
Gm14	23792086	23792265	Gm14-13511	Glyma.14G141200	-	Genic	-6642	.
Gm14	24309103	24309282	Gm14-2720	Glyma.14G141400	+	InterGenicRegion	-119378	.
Gm14	24337235	24337414	Gm14-15644	Glyma.14G141400	+	InterGenicRegion	-91245.5	.
Gm14	24842513	24842692	Gm14-876	Glyma.14G142700	-	InterGenicRegion	66968.5	.
Gm14	25128197	25128376	Gm14-1626	Glyma.14G143400	-	InterGenicRegion	2853.5	.
Gm14	25568726	25568905	Gm14-1299	Glyma.14G144100	-	InterGenicRegion	18187.5	.
Gm14	25608499	25608678	Gm14-10968	Glyma.14G144200	-	Genic	-3344	.
Gm14	25694337	25694516	Gm14-3838	Glyma.14G144400	-	InterGenicRegion	-39936.5	.
Gm14	25931680	25931859	Gm14-9255	Glyma.14G144700	-	InterGenicRegion	-83176.5	.
Gm14	26523734	26523913	Gm14-10761	Glyma.14G145600	+	InterGenicRegion	58839.5	.
Gm14	26872313	26872492	Gm14-13530	Glyma.14G146000	+	InterGenicRegion	44366.5	.
Gm14	27005854	27006033	Gm14-4692	Glyma.14G146500	-	InterGenicRegion	-10967.5	.
Gm14	27045567	27045746	Gm14-12318	Glyma.14G146600	+	InterGenicRegion	23249.5	.
Gm14	27659825	27660004	Gm14-886	Glyma.14G148100	+	InterGenicRegion	-111438	.
Gm14	28130670	28130849	Gm14-10165	Glyma.14G149300	+	InterGenicRegion	-20897.5	.
Gm14	28255662	28255841	Gm14-123	Glyma.14G150051	-	InterGenicRegion	18414.5	.
Gm14	28483258	28483437	Gm14-134	Glyma.14G150800	+	InterGenicRegion	9559.5	.
Gm14	28485883	28486062	Gm14-347	Glyma.14G150900	-	InterGenicRegion	-10887.5	.
Gm14	28809653	28809832	Gm14-19	Glyma.14G151700	+	InterGenicRegion	7557.5	.
Gm14	30106542	30106721	Gm14-62	Glyma.14G156400	+	InterGenicRegion	47159.5	.
Gm14	30410697	30410876	Gm14-5215	Glyma.14G156800	+	InterGenicRegion	56454.5	.
Gm14	31066684	31066863	Gm14-1895	Glyma.14G158750	-	InterGenicRegion	57365.5	.
Gm14	31510000	31510179	Gm14-5591	Glyma.14G159100	+	InterGenicRegion	-7070.5	.
Gm14	31604098	31604277	Gm14-179	Glyma.14G159300	-	InterGenicRegion	24654.5	.
Gm14	32368503	32368682	Gm14-4160	Glyma.14G117500	+	InterGenicRegion	-22615.5	.
Gm14	32432082	32432261	Gm14-5398	Glyma.14G117500	+	InterGenicRegion	40963.5	.
Gm14	32509067	32509246	Gm14-3675	Glyma.14G117800	-	Genic	-5128	.
Gm14	32828327	32828506	Gm14-12346	Glyma.14G118300	-	InterGenicRegion	-20276.5	.
Gm14	33354224	33354403	Gm14-16697	Glyma.14G119000	-	InterGenicRegion	-126540	.
Gm14	33414337	33414516	Gm14-7155	Glyma.14G119000	-	InterGenicRegion	-66427.5	.
Gm14	33944800	33944979	Gm14-954	Glyma.14G120300	-	InterGenicRegion	-51174.5	.
Gm14	34041594	34041773	Gm14-2061	Glyma.14G120600	+	InterGenicRegion	-44097.5	.
Gm14	34086659	34086838	Gm14-859	Glyma.14G120600	+	Genic	967	.
Gm14	34086659	34086838	Gm14-859	Glyma.14G120700	-	Downstream	-2538	.
Gm14	34133068	34133247	Gm14-13572	Glyma.14G120800	-	InterGenicRegion	42873.5	.
Gm14	34261228	34261407	Gm14-1359	Glyma.14G120900	+	InterGenicRegion	-92287.5	.
Gm14	34587773	34587952	Gm14-578	Glyma.14G121800	-	InterGenicRegion	21723.5	.
Gm14	35166208	35166387	Gm14-4	Glyma.14G123000	-	InterGenicRegion	72664.5	.
Gm14	35956498	35956677	Gm14-556	Glyma.14G124300	-	InterGenicRegion	19344.5	.
Gm14	35999426	35999605	Gm14-1302	Glyma.14G124400	-	InterGenicRegion	-15181.5	.
Gm14	36353481	36353660	Gm14-613	Glyma.14G124800	-	InterGenicRegion	-28643.5	.
Gm14	37499143	37499322	Gm14-4705	Glyma.14G159900	-	InterGenicRegion	-92190.5	.
Gm14	37567030	37567209	Gm14-3611	Glyma.14G159900	-	InterGenicRegion	-24303.5	.
Gm14	37572763	37572942	Gm14-33	Glyma.14G159900	-	InterGenicRegion	-18570.5	.
Gm14	37627058	37627237	Gm14-205	Glyma.14G159900	-	InterGenicRegion	35724.5	.
Gm14	37681055	37681234	Gm14-7426	Glyma.14G159900	-	InterGenicRegion	89721.5	.
Gm14	37813914	37814093	Gm14-7840	Glyma.14G160100	-	InterGenicRegion	-46533.5	.
[truncated: 917 more rows]

## Sheet: Table S3
Table S3. GmJAG1 binding motif information.
> GmJAG1_Motif0 PWM
0.330138	0.113951	0.207668	0.348243
0	0	1	0
0	0	0	1
0	0	0	1
0	0	1	0
0	0	1	0
1	0	0	0
0.275825	0.174654	0.348243	0.201278
> GmJAG1_Motif1 PWM
0.812	0.001	0.001	0.186
0.001	0.997	0.001	0.001
0.001	0.001	0.997	0.001
0.001	0.997	0.001	0.001
0.001	0.997	0.001	0.001
0.997	0.001	0.001	0.001
0.001	0.997	0.001	0.001
0.001	0.001	0.001	0.997
> GmJAG1_Motif2 PWM
0.957	0.009	0.028	0.006
0.032	0.743	0.199	0.026
0.04	0.105	0.002	0.853
0.143	0.05	0.718	0.089
0.14	0.173	0.57	0.117
0.012	0.719	0.077	0.192
0.724	0.008	0.237	0.031
0.172	0.094	0.714	0.02

## Sheet: Table S4
Table S4. Motifs position at gene promoter.
Motif ID	Gene Promoter ID and Location	Motif Start	Motif End	Motif Orientation	P value	Match Sequence
GmJAG1_Motif0	Glyma.09G155900_Promoter|Gm09_38807419:38809419|+	7	16	+	9.09e-07	GAGTTGGAGT
GmJAG1_Motif0	Glyma.13G290800_Promoter|Gm13_38483784:38485784|+	13	22	+	9.09e-07	GAGTTGGAGT
GmJAG1_Motif0	Glyma.02G230000_Promoter|Gm02_43576633:43578633|+	29	38	+	9.09e-07	GAGTTGGAGT
GmJAG1_Motif0	Glyma.15G083400_Promoter|Gm15_6354276:6356276|+	50	59	+	9.09e-07	GAGTTGGAGT
GmJAG1_Motif0	Glyma.15G083450_Promoter|Gm15_6354274:6356274|+	52	61	+	9.09e-07	GAGTTGGAGT
GmJAG1_Motif0	Glyma.08G242600_Promoter|Gm08_20846612:20848612|+	55	64	+	9.09e-07	GAGTTGGAGT
GmJAG1_Motif0	Glyma.01G061500_Promoter|Gm01_8454750:8456750|+	66	75	+	9.09e-07	GAGTTGGAGT
GmJAG1_Motif0	Glyma.20G246500_Promoter|Gm20_47593959:47595959|+	111	120	+	9.09e-07	GAGTTGGAGT
GmJAG1_Motif0	Glyma.15G119200_Promoter|Gm15_9343377:9345377|+	252	261	+	9.09e-07	GAGTTGGAGT
GmJAG1_Motif0	Glyma.08G006800_Promoter|Gm08_528526:530526|+	263	272	+	9.09e-07	GAGTTGGAGT
GmJAG1_Motif0	Glyma.08G302200_Promoter|Gm08_41444631:41446631|+	265	274	+	9.09e-07	GAGTTGGAGT
GmJAG1_Motif0	Glyma.14G166150_Promoter|Gm14_41910668:41912668|+	273	282	+	9.09e-07	GAGTTGGAGT
GmJAG1_Motif0	Glyma.10G023400_Promoter|Gm10_2024817:2026817|+	277	286	+	9.09e-07	GAGTTGGAGT
GmJAG1_Motif0	Glyma.01G004000_Promoter|Gm01_416261:418261|+	369	378	+	9.09e-07	GAGTTGGAGT
GmJAG1_Motif0	Glyma.11G242300_Promoter|Gm11_38528024:38530024|+	398	407	+	9.09e-07	GAGTTGGAGT
GmJAG1_Motif0	Glyma.11G226800_Promoter|Gm11_37066422:37068422|+	400	409	+	9.09e-07	GAGTTGGAGT
GmJAG1_Motif0	Glyma.14G089072_Promoter|Gm14_8178969:8180969|+	426	435	+	9.09e-07	GAGTTGGAGT
GmJAG1_Motif0	Glyma.11G244700_Promoter|Gm11_38720041:38722041|+	462	471	+	9.09e-07	GAGTTGGAGT
GmJAG1_Motif0	Glyma.13G356200_Promoter|Gm13_43816943:43818943|+	489	498	+	9.09e-07	GAGTTGGAGT
GmJAG1_Motif0	Glyma.18G264800_Promoter|Gm18_55256906:55258906|+	569	578	+	9.09e-07	GAGTTGGAGT
GmJAG1_Motif0	Glyma.06G018400_Promoter|Gm06_1375077:1377077|+	569	578	+	9.09e-07	GAGTTGGAGT
GmJAG1_Motif0	Glyma.06G078800_Promoter|Gm06_6048880:6050880|+	647	656	+	9.09e-07	GAGTTGGAGT
GmJAG1_Motif0	Glyma.15G176700_Promoter|Gm15_16817484:16819484|+	739	748	+	9.09e-07	GAGTTGGAGT
GmJAG1_Motif0	Glyma.03G199500_Promoter|Gm03_42000672:42002672|+	792	801	+	9.09e-07	GAGTTGGAGT
GmJAG1_Motif0	Glyma.15G162800_Promoter|Gm15_13958971:13960971|+	807	816	+	9.09e-07	GAGTTGGAGT
GmJAG1_Motif0	Glyma.05G194400_Promoter|Gm05_37896540:37898540|+	837	846	+	9.09e-07	GAGTTGGAGT
GmJAG1_Motif0	Glyma.17G003550_Promoter|Gm17_382170:384170|+	850	859	+	9.09e-07	GAGTTGGAGT
GmJAG1_Motif0	Glyma.11G008000_Promoter|Gm11_546623:548623|+	860	869	+	9.09e-07	GAGTTGGAGT
GmJAG1_Motif0	Glyma.09G056600_Promoter|Gm09_5066900:5068900|+	877	886	+	9.09e-07	GAGTTGGAGT
GmJAG1_Motif0	Glyma.12G164300_Promoter|Gm12_33360147:33362147|+	929	938	+	9.09e-07	GAGTTGGAGT
GmJAG1_Motif0	Glyma.18G113700_Promoter|Gm18_13599698:13601698|+	954	963	+	9.09e-07	GAGTTGGAGT
GmJAG1_Motif0	Glyma.06G139200_Promoter|Gm06_11303500:11305500|+	987	996	+	9.09e-07	GAGTTGGAGT
GmJAG1_Motif0	Glyma.17G093302_Promoter|Gm17_7276478:7278478|+	990	999	+	9.09e-07	GAGTTGGAGT
GmJAG1_Motif0	Glyma.06G249800_Promoter|Gm06_41612674:41614674|+	992	1001	+	9.09e-07	GAGTTGGAGT
GmJAG1_Motif0	Glyma.13G033700_Promoter|Gm13_9638002:9640002|+	1010	1019	+	9.09e-07	GAGTTGGAGT
GmJAG1_Motif0	Glyma.01G050700_Promoter|Gm01_6013254:6015254|+	1015	1024	+	9.09e-07	GAGTTGGAGT
GmJAG1_Motif0	Glyma.19G196800_Promoter|Gm19_45928506:45930506|+	1030	1039	+	9.09e-07	GAGTTGGAGT
GmJAG1_Motif0	Glyma.11G192500_Promoter|Gm11_16687692:16689692|+	1041	1050	+	9.09e-07	GAGTTGGAGT
GmJAG1_Motif0	Glyma.08G284800_Promoter|Gm08_38806012:38808012|+	1054	1063	+	9.09e-07	GAGTTGGAGT
GmJAG1_Motif0	Glyma.05G082901_Promoter|Gm05_17259503:17261503|+	1076	1085	+	9.09e-07	GAGTTGGAGT
GmJAG1_Motif0	Glyma.18G033800_Promoter|Gm18_2587311:2589311|+	1086	1095	+	9.09e-07	GAGTTGGAGT
GmJAG1_Motif0	Glyma.08G203400_Promoter|Gm08_16562432:16564432|+	1097	1106	+	9.09e-07	GAGTTGGAGT
GmJAG1_Motif0	Glyma.01G241600_Promoter|Gm01_57648727:57650727|+	1111	1120	+	9.09e-07	GAGTTGGAGT
GmJAG1_Motif0	Glyma.17G081600_Promoter|Gm17_6334005:6336005|+	1114	1123	+	9.09e-07	GAGTTGGAGT
GmJAG1_Motif0	Glyma.10G064300_Promoter|Gm10_6064441:6066441|+	1376	1385	+	9.09e-07	GAGTTGGAGT
GmJAG1_Motif0	Glyma.17G085700_Promoter|Gm17_6623023:6625023|+	1419	1428	+	9.09e-07	GAGTTGGAGT
GmJAG1_Motif0	Glyma.06G135100_Promoter|Gm06_11050749:11052749|+	1463	1472	+	9.09e-07	GAGTTGGAGT
GmJAG1_Motif0	Glyma.17G093500_Promoter|Gm17_7297400:7299400|+	1488	1497	+	9.09e-07	GAGTTGGAGT
GmJAG1_Motif0	Glyma.05G182500_Promoter|Gm05_37035659:37037659|+	1496	1505	+	9.09e-07	GAGTTGGAGT
GmJAG1_Motif0	Glyma.01G074700_Promoter|Gm01_16648871:16650871|+	1513	1522	+	9.09e-07	GAGTTGGAGT
GmJAG1_Motif0	Glyma.12G023300_Promoter|Gm12_1703083:1705083|+	1540	1549	+	9.09e-07	GAGTTGGAGT
GmJAG1_Motif0	Glyma.09G188900_Promoter|Gm09_42262833:42264833|+	1541	1550	+	9.09e-07	GAGTTGGAGT
GmJAG1_Motif0	Glyma.06G314400_Promoter|Gm06_49867992:49869992|+	1626	1635	+	9.09e-07	GAGTTGGAGT
GmJAG1_Motif0	Glyma.17G114500_Promoter|Gm17_9057905:9059905|+	1638	1647	+	9.09e-07	GAGTTGGAGT
GmJAG1_Motif0	Glyma.06G141100_Promoter|Gm06_11447759:11449759|+	1674	1683	+	9.09e-07	GAGTTGGAGT
GmJAG1_Motif0	Glyma.13G284800_Promoter|Gm13_37970193:37972193|+	1688	1697	+	9.09e-07	GAGTTGGAGT
GmJAG1_Motif0	Glyma.09G251200_Promoter|Gm09_47550557:47552557|+	1694	1703	+	9.09e-07	GAGTTGGAGT
GmJAG1_Motif0	Glyma.13G067400_Promoter|Gm13_15771029:15773029|+	1758	1767	+	9.09e-07	GAGTTGGAGT
GmJAG1_Motif0	Glyma.05G176900_Promoter|Gm05_36576279:36578279|+	1809	1818	+	9.09e-07	GAGTTGGAGT
GmJAG1_Motif0	Glyma.11G235200_Promoter|Gm11_37902835:37904835|+	1831	1840	+	9.09e-07	GAGTTGGAGT
GmJAG1_Motif0	Glyma.06G082100_Promoter|Gm06_6284786:6286786|+	1865	1874	+	9.09e-07	GAGTTGGAGT
GmJAG1_Motif0	Glyma.14G031400_Promoter|Gm14_2274771:2276771|+	1886	1895	+	9.09e-07	GAGTTGGAGT
GmJAG1_Motif0	Glyma.03G094400_Promoter|Gm03_29117117:29119117|+	1935	1944	+	9.09e-07	GAGTTGGAGT
GmJAG1_Motif0	Glyma.10G083700_Promoter|Gm10_10170508:10172508|+	1991	2000	+	9.09e-07	GAGTTGGAGT
GmJAG1_Motif0	Glyma.06G139100_Promoter|Gm06_11302544:11304544|-	50	59	-	9.09e-07	GAGTTGGAGT
GmJAG1_Motif0	Glyma.15G017600_Promoter|Gm15_1374611:1376611|-	58	67	-	9.09e-07	GAGTTGGAGT
GmJAG1_Motif0	Glyma.17G146300_Promoter|Gm17_12018097:12020097|-	59	68	-	9.09e-07	GAGTTGGAGT
GmJAG1_Motif0	Glyma.07G137600_Promoter|Gm07_16182806:16184806|-	115	124	-	9.09e-07	GAGTTGGAGT
GmJAG1_Motif0	Glyma.08G006600_Promoter|Gm08_527022:529022|-	226	235	-	9.09e-07	GAGTTGGAGT
GmJAG1_Motif0	Glyma.06G265460_Promoter|Gm06_44907189:44909189|-	239	248	-	9.09e-07	GAGTTGGAGT
GmJAG1_Motif0	Glyma.14G183500_Promoter|Gm14_45588897:45590897|-	284	293	-	9.09e-07	GAGTTGGAGT
GmJAG1_Motif0	Glyma.03G124100_Promoter|Gm03_34890253:34892253|-	357	366	-	9.09e-07	GAGTTGGAGT
GmJAG1_Motif0	Glyma.08G058100_Promoter|Gm08_4463256:4465256|-	496	505	-	9.09e-07	GAGTTGGAGT
GmJAG1_Motif0	Glyma.10G128200_Promoter|Gm10_34245331:34247331|-	518	527	-	9.09e-07	GAGTTGGAGT
GmJAG1_Motif0	Glyma.13G183300_Promoter|Gm13_29070880:29072880|-	696	705	-	9.09e-07	GAGTTGGAGT
GmJAG1_Motif0	Glyma.16G152700_Promoter|Gm16_31525356:31527356|-	705	714	-	9.09e-07	GAGTTGGAGT
GmJAG1_Motif0	Glyma.02G175950_Promoter|Gm02_30589131:30591131|-	824	833	-	9.09e-07	GAGTTGGAGT
GmJAG1_Motif0	Glyma.20G245700_Promoter|Gm20_47544783:47546783|-	847	856	-	9.09e-07	GAGTTGGAGT
GmJAG1_Motif0	Glyma.08G256100_Promoter|Gm08_22851520:22853520|-	849	858	-	9.09e-07	GAGTTGGAGT
GmJAG1_Motif0	Glyma.18G098400_Promoter|Gm18_10181138:10183138|-	853	862	-	9.09e-07	GAGTTGGAGT
GmJAG1_Motif0	Glyma.18G098400_Promoter|Gm18_10181138:10183138|-	883	892	-	9.09e-07	GAGTTGGAGT
GmJAG1_Motif0	Glyma.02G229900_Promoter|Gm02_43575631:43577631|-	962	971	-	9.09e-07	GAGTTGGAGT
GmJAG1_Motif0	Glyma.02G157166_Promoter|Gm02_17343450:17345450|-	1009	1018	-	9.09e-07	GAGTTGGAGT
GmJAG1_Motif0	Glyma.09G188100_Promoter|Gm09_42161311:42163311|-	1040	1049	-	9.09e-07	GAGTTGGAGT
GmJAG1_Motif0	Glyma.06G284900_Promoter|Gm06_46941339:46943339|-	1040	1049	-	9.09e-07	GAGTTGGAGT
GmJAG1_Motif0	Glyma.18G179025_Promoter|Gm18_43420346:43422346|-	1154	1163	-	9.09e-07	GAGTTGGAGT
GmJAG1_Motif0	Glyma.07G067200_Promoter|Gm07_5909583:5911583|-	1164	1173	-	9.09e-07	GAGTTGGAGT
GmJAG1_Motif0	Glyma.20G246400_Promoter|Gm20_47593243:47595243|-	1166	1175	-	9.09e-07	GAGTTGGAGT
GmJAG1_Motif0	Glyma.04G061000_Promoter|Gm04_4969572:4971572|-	1172	1181	-	9.09e-07	GAGTTGGAGT
GmJAG1_Motif0	Glyma.11G085750_Promoter|Gm11_6445004:6447004|-	1188	1197	-	9.09e-07	GAGTTGGAGT
GmJAG1_Motif0	Glyma.15G043500_Promoter|Gm15_3406982:3408982|-	1223	1232	-	9.09e-07	GAGTTGGAGT
GmJAG1_Motif0	Glyma.12G014300_Promoter|Gm12_1031954:1033954|-	1238	1247	-	9.09e-07	GAGTTGGAGT
GmJAG1_Motif0	Glyma.01G093400_Promoter|Gm01_28378311:28380311|-	1242	1251	-	9.09e-07	GAGTTGGAGT
GmJAG1_Motif0	Glyma.08G139200_Promoter|Gm08_10729288:10731288|-	1367	1376	-	9.09e-07	GAGTTGGAGT
GmJAG1_Motif0	Glyma.06G154232_Promoter|Gm06_12534089:12536089|-	1371	1380	-	9.09e-07	GAGTTGGAGT
GmJAG1_Motif0	Glyma.10G279000_Promoter|Gm10_50140008:50142008|-	1472	1481	-	9.09e-07	GAGTTGGAGT
GmJAG1_Motif0	Glyma.15G148800_Promoter|Gm15_12249876:12251876|-	1564	1573	-	9.09e-07	GAGTTGGAGT
GmJAG1_Motif0	Glyma.14G223300_Promoter|Gm14_49714157:49716157|-	1594	1603	-	9.09e-07	GAGTTGGAGT
GmJAG1_Motif0	Glyma.18G023700_Promoter|Gm18_1731597:1733597|-	1609	1618	-	9.09e-07	GAGTTGGAGT
GmJAG1_Motif0	Glyma.19G225800_Promoter|Gm19_48289484:48291484|-	1617	1626	-	9.09e-07	GAGTTGGAGT
GmJAG1_Motif0	Glyma.07G181300_Promoter|Gm07_35312638:35314638|-	1629	1638	-	9.09e-07	GAGTTGGAGT
GmJAG1_Motif0	Glyma.14G072200_Promoter|Gm14_5960022:5962022|-	1735	1744	-	9.09e-07	GAGTTGGAGT
GmJAG1_Motif0	Glyma.09G218600_Promoter|Gm09_45038650:45040650|-	1759	1768	-	9.09e-07	GAGTTGGAGT
GmJAG1_Motif0	Glyma.02G159600_Promoter|Gm02_18171384:18173384|-	1807	1816	-	9.09e-07	GAGTTGGAGT
GmJAG1_Motif0	Glyma.14G103200_Promoter|Gm14_10611928:10613928|-	1812	1821	-	9.09e-07	GAGTTGGAGT
GmJAG1_Motif0	Glyma.13G207000_Promoter|Gm13_31475312:31477312|-	1869	1878	-	9.09e-07	GAGTTGGAGT
GmJAG1_Motif0	Glyma.14G088100_Promoter|Gm14_7792769:7794769|-	1885	1894	-	9.09e-07	GAGTTGGAGT
GmJAG1_Motif0	Glyma.01G153300_Promoter|Gm01_50159143:50161143|-	1887	1896	-	9.09e-07	GAGTTGGAGT
GmJAG1_Motif0	Glyma.09G176300_Promoter|Gm09_40977906:40979906|-	1891	1900	-	9.09e-07	GAGTTGGAGT
GmJAG1_Motif0	Glyma.19G145400_Promoter|Gm19_41076433:41078433|-	1900	1909	-	9.09e-07	GAGTTGGAGT
GmJAG1_Motif0	Glyma.01G162800_Promoter|Gm01_51177541:51179541|-	1922	1931	-	9.09e-07	GAGTTGGAGT
GmJAG1_Motif0	Glyma.18G076700_Promoter|Gm18_7249091:7251091|-	1951	1960	-	9.09e-07	GAGTTGGAGT
GmJAG1_Motif0	Glyma.19G128600_Promoter|Gm19_39216135:39218135|-	1953	1962	-	9.09e-07	GAGTTGGAGT
GmJAG1_Motif0	Glyma.07G041200_Promoter|Gm07_3426284:3428284|-	1955	1964	-	9.09e-07	GAGTTGGAGT
GmJAG1_Motif0	Glyma.19G128600_Promoter|Gm19_39216135:39218135|-	1959	1968	-	9.09e-07	GAGTTGGAGT
GmJAG1_Motif0	Glyma.01G032200_Promoter|Gm01_3395058:3397058|-	1984	1993	-	9.09e-07	GAGTTGGAGT
GmJAG1_Motif0	Glyma.16G009900_Promoter|Gm16_879273:881273|-	1990	1999	-	9.09e-07	GAGTTGGAGT
GmJAG1_Motif0	Glyma.15G137900_Promoter|Gm15_11213004:11215004|+	43	52	+	1.65e-06	GAGTTGGAGC
GmJAG1_Motif0	Glyma.06G243500_Promoter|Gm06_39906161:39908161|+	60	69	+	1.65e-06	GAGTTGGAGC
GmJAG1_Motif0	Glyma.09G195502_Promoter|Gm09_42906672:42908672|+	76	85	+	1.65e-06	GAGTTGGAGC
GmJAG1_Motif0	Glyma.08G047800_Promoter|Gm08_3717382:3719382|+	145	154	+	1.65e-06	GAGTTGGAGC
GmJAG1_Motif0	Glyma.10G295700_Promoter|Gm10_51350855:51352855|+	171	180	+	1.65e-06	GAGTTGGAGC
GmJAG1_Motif0	Glyma.05G057400_Promoter|Gm05_5444771:5446771|+	255	264	+	1.65e-06	GAGTTGGAGC
GmJAG1_Motif0	Glyma.01G003500_Promoter|Gm01_385708:387708|+	298	307	+	1.65e-06	GAGTTGGAGC
GmJAG1_Motif0	Glyma.18G087100_Promoter|Gm18_8588972:8590972|+	301	310	+	1.65e-06	GAGTTGGAGC
GmJAG1_Motif0	Glyma.16G127251_Promoter|Gm16_28106058:28108058|+	302	311	+	1.65e-06	GAGTTGGAGC
GmJAG1_Motif0	Glyma.10G013900_Promoter|Gm10_1231565:1233565|+	336	345	+	1.65e-06	GAGTTGGAGC
GmJAG1_Motif0	Glyma.12G028033_Promoter|Gm12_2073954:2075954|+	421	430	+	1.65e-06	GAGTTGGAGC
GmJAG1_Motif0	Glyma.06G266600_Promoter|Gm06_45053777:45055777|+	531	540	+	1.65e-06	GAGTTGGAGC
GmJAG1_Motif0	Glyma.19G074500_Promoter|Gm19_27581785:27583785|+	559	568	+	1.65e-06	GAGTTGGAGC
GmJAG1_Motif0	Glyma.10G142500_Promoter|Gm10_37848427:37850427|+	644	653	+	1.65e-06	GAGTTGGAGC
GmJAG1_Motif0	Glyma.05G088000_Promoter|Gm05_12983181:12985181|+	765	774	+	1.65e-06	GAGTTGGAGC
GmJAG1_Motif0	Glyma.19G174700_Promoter|Gm19_43928326:43930326|+	809	818	+	1.65e-06	GAGTTGGAGC
GmJAG1_Motif0	Glyma.12G027967_Promoter|Gm12_2073508:2075508|+	867	876	+	1.65e-06	GAGTTGGAGC
GmJAG1_Motif0	Glyma.08G200600_Promoter|Gm08_16295723:16297723|+	942	951	+	1.65e-06	GAGTTGGAGC
GmJAG1_Motif0	Glyma.09G100600_Promoter|Gm09_17676668:17678668|+	948	957	+	1.65e-06	GAGTTGGAGC
GmJAG1_Motif0	Glyma.11G112200_Promoter|Gm11_8549982:8551982|+	981	990	+	1.65e-06	GAGTTGGAGC
GmJAG1_Motif0	Glyma.13G174600_Promoter|Gm13_28282477:28284477|+	1104	1113	+	1.65e-06	GAGTTGGAGC
GmJAG1_Motif0	Glyma.08G047600_Promoter|Gm08_3716410:3718410|+	1117	1126	+	1.65e-06	GAGTTGGAGC
GmJAG1_Motif0	Glyma.19G187200_Promoter|Gm19_45016405:45018405|+	1163	1172	+	1.65e-06	GAGTTGGAGC
GmJAG1_Motif0	Glyma.18G256400_Promoter|Gm18_54509292:54511292|+	1309	1318	+	1.65e-06	GAGTTGGAGC
GmJAG1_Motif0	Glyma.03G218000_Promoter|Gm03_43333873:43335873|+	1406	1415	+	1.65e-06	GAGTTGGAGC
GmJAG1_Motif0	Glyma.02G007800_Promoter|Gm02_805059:807059|+	1420	1429	+	1.65e-06	GAGTTGGAGC
GmJAG1_Motif0	Glyma.07G182500_Promoter|Gm07_35401116:35403116|+	1426	1435	+	1.65e-06	GAGTTGGAGC
GmJAG1_Motif0	Glyma.12G142800_Promoter|Gm12_18454696:18456696|+	1502	1511	+	1.65e-06	GAGTTGGAGC
GmJAG1_Motif0	Glyma.05G241000_Promoter|Gm05_41642513:41644513|+	1607	1616	+	1.65e-06	GAGTTGGAGC
GmJAG1_Motif0	Glyma.04G058700_Promoter|Gm04_4799178:4801178|+	1842	1851	+	1.65e-06	GAGTTGGAGC
GmJAG1_Motif0	Glyma.13G283200_Promoter|Gm13_37836629:37838629|+	1954	1963	+	1.65e-06	GAGTTGGAGC
GmJAG1_Motif0	Glyma.15G050350_Promoter|Gm15_3958173:3960173|-	36	45	-	1.65e-06	GAGTTGGAGC
GmJAG1_Motif0	Glyma.11G006100_Promoter|Gm11_434132:436132|-	69	78	-	1.65e-06	GAGTTGGAGC
GmJAG1_Motif0	Glyma.06G207701_Promoter|Gm06_19899856:19901856|-	233	242	-	1.65e-06	GAGTTGGAGC
GmJAG1_Motif0	Glyma.02G296000_Promoter|Gm02_49204368:49206368|-	298	307	-	1.65e-06	GAGTTGGAGC
GmJAG1_Motif0	Glyma.19G194978_Promoter|Gm19_45753682:45755682|-	320	329	-	1.65e-06	GAGTTGGAGC
GmJAG1_Motif0	Glyma.17G032902_Promoter|Gm17_2408471:2410471|-	337	346	-	1.65e-06	GAGTTGGAGC
GmJAG1_Motif0	Glyma.02G193900_Promoter|Gm02_38557414:38559414|-	365	374	-	1.65e-06	GAGTTGGAGC
GmJAG1_Motif0	Glyma.17G187300_Promoter|Gm17_24081447:24083447|-	410	419	-	1.65e-06	GAGTTGGAGC
GmJAG1_Motif0	Glyma.08G242500_Promoter|Gm08_20835489:20837489|-	618	627	-	1.65e-06	GAGTTGGAGC
GmJAG1_Motif0	Glyma.11G112150_Promoter|Gm11_8549615:8551615|-	645	654	-	1.65e-06	GAGTTGGAGC
GmJAG1_Motif0	Glyma.08G242500_Promoter|Gm08_20835489:20837489|-	645	654	-	1.65e-06	GAGTTGGAGC
GmJAG1_Motif0	Glyma.09G180300_Promoter|Gm09_41439668:41441668|-	745	754	-	1.65e-06	GAGTTGGAGC
GmJAG1_Motif0	Glyma.09G180300_Promoter|Gm09_41439668:41441668|-	772	781	-	1.65e-06	GAGTTGGAGC
GmJAG1_Motif0	Glyma.19G187300_Promoter|Gm19_45022750:45024750|-	825	834	-	1.65e-06	GAGTTGGAGC
GmJAG1_Motif0	Glyma.20G183600_Promoter|Gm20_42135082:42137082|-	915	924	-	1.65e-06	GAGTTGGAGC
GmJAG1_Motif0	Glyma.19G082100_Promoter|Gm19_30243604:30245604|-	960	969	-	1.65e-06	GAGTTGGAGC
GmJAG1_Motif0	Glyma.12G079400_Promoter|Gm12_6180060:6182060|-	1121	1130	-	1.65e-06	GAGTTGGAGC
GmJAG1_Motif0	Glyma.05G149300_Promoter|Gm05_34401362:34403362|-	1300	1309	-	1.65e-06	GAGTTGGAGC
GmJAG1_Motif0	Glyma.03G008000_Promoter|Gm03_774620:776620|-	1413	1422	-	1.65e-06	GAGTTGGAGC
GmJAG1_Motif0	Glyma.13G229300_Promoter|Gm13_33552173:33554173|-	1543	1552	-	1.65e-06	GAGTTGGAGC
GmJAG1_Motif0	Glyma.12G079500_Promoter|Gm12_6192389:6194389|-	1599	1608	-	1.65e-06	GAGTTGGAGC
GmJAG1_Motif0	Glyma.17G235000_Promoter|Gm17_39118791:39120791|-	1653	1662	-	1.65e-06	GAGTTGGAGC
GmJAG1_Motif0	Glyma.02G007700_Promoter|Gm02_806254:808254|-	1768	1777	-	1.65e-06	GAGTTGGAGC
GmJAG1_Motif0	Glyma.08G153100_Promoter|Gm08_11880443:11882443|-	1906	1915	-	1.65e-06	GAGTTGGAGC
GmJAG1_Motif0	Glyma.15G019100_Promoter|Gm15_1450494:1452494|+	6	15	+	2.4e-06	GAGTTGGAGG
GmJAG1_Motif0	Glyma.19G085232_Promoter|Gm19_30943617:30945617|+	25	34	+	2.4e-06	GAGTTGGAGG
GmJAG1_Motif0	Glyma.15G058500_Promoter|Gm15_4505697:4507697|+	38	47	+	2.4e-06	GAGTTGGAGG
GmJAG1_Motif0	Glyma.18G262300_Promoter|Gm18_55076818:55078818|+	81	90	+	2.4e-06	GAGTTGGAGG
GmJAG1_Motif0	Glyma.03G077200_Promoter|Gm03_20368852:20370852|+	105	114	+	2.4e-06	GAGTTGGAGG
GmJAG1_Motif0	Glyma.14G026500_Promoter|Gm14_1899848:1901848|+	222	231	+	2.4e-06	GAGTTGGAGG
GmJAG1_Motif0	Glyma.14G026533_Promoter|Gm14_1899848:1901848|+	222	231	+	2.4e-06	GAGTTGGAGG
GmJAG1_Motif0	Glyma.11G240000_Promoter|Gm11_38324314:38326314|+	330	339	+	2.4e-06	GAGTTGGAGG
GmJAG1_Motif0	Glyma.05G041400_Promoter|Gm05_3845187:3847187|+	387	396	+	2.4e-06	GAGTTGGAGG
GmJAG1_Motif0	Glyma.16G172300_Promoter|Gm16_33464676:33466676|+	390	399	+	2.4e-06	GAGTTGGAGG
GmJAG1_Motif0	Glyma.15G018000_Promoter|Gm15_1386906:1388906|+	425	434	+	2.4e-06	GAGTTGGAGG
GmJAG1_Motif0	Glyma.11G057000_Promoter|Gm11_4296086:4298086|+	446	455	+	2.4e-06	GAGTTGGAGG
GmJAG1_Motif0	Glyma.19G150250_Promoter|Gm19_41491242:41493242|+	464	473	+	2.4e-06	GAGTTGGAGG
GmJAG1_Motif0	Glyma.13G356200_Promoter|Gm13_43816943:43818943|+	495	504	+	2.4e-06	GAGTTGGAGG
GmJAG1_Motif0	Glyma.03G146850_Promoter|Gm03_37412992:37414992|+	503	512	+	2.4e-06	GAGTTGGAGG
GmJAG1_Motif0	Glyma.14G167501_Promoter|Gm14_42406801:42408801|+	653	662	+	2.4e-06	GAGTTGGAGG
GmJAG1_Motif0	Glyma.16G124400_Promoter|Gm16_27592780:27594780|+	686	695	+	2.4e-06	GAGTTGGAGG
GmJAG1_Motif0	Glyma.04G116200_Promoter|Gm04_12521747:12523747|+	814	823	+	2.4e-06	GAGTTGGAGG
GmJAG1_Motif0	Glyma.09G226000_Promoter|Gm09_45477523:45479523|+	836	845	+	2.4e-06	GAGTTGGAGG
GmJAG1_Motif0	Glyma.06G195800_Promoter|Gm06_17526271:17528271|+	848	857	+	2.4e-06	GAGTTGGAGG
GmJAG1_Motif0	Glyma.19G172100_Promoter|Gm19_43753812:43755812|+	878	887	+	2.4e-06	GAGTTGGAGG
GmJAG1_Motif0	Glyma.04G238500_Promoter|Gm04_49529390:49531390|+	1022	1031	+	2.4e-06	GAGTTGGAGG
GmJAG1_Motif0	Glyma.10G026600_Promoter|Gm10_2308903:2310903|+	1069	1078	+	2.4e-06	GAGTTGGAGG
GmJAG1_Motif0	Glyma.11G196300_Promoter|Gm11_17160158:17162158|+	1288	1297	+	2.4e-06	GAGTTGGAGG
GmJAG1_Motif0	Glyma.19G167400_Promoter|Gm19_43286720:43288720|+	1295	1304	+	2.4e-06	GAGTTGGAGG
GmJAG1_Motif0	Glyma.19G167400_Promoter|Gm19_43286720:43288720|+	1314	1323	+	2.4e-06	GAGTTGGAGG
GmJAG1_Motif0	Glyma.14G019300_Promoter|Gm14_1381032:1383032|+	1341	1350	+	2.4e-06	GAGTTGGAGG
GmJAG1_Motif0	Glyma.17G182232_Promoter|Gm17_22296144:22298144|+	1393	1402	+	2.4e-06	GAGTTGGAGG
GmJAG1_Motif0	Glyma.14G171000_Promoter|Gm14_43182834:43184834|+	1408	1417	+	2.4e-06	GAGTTGGAGG
GmJAG1_Motif0	Glyma.14G115951_Promoter|Gm14_14123469:14125469|+	1564	1573	+	2.4e-06	GAGTTGGAGG
GmJAG1_Motif0	Glyma.13G114700_Promoter|Gm13_21862516:21864516|+	1603	1612	+	2.4e-06	GAGTTGGAGG
GmJAG1_Motif0	Glyma.12G055000_Promoter|Gm12_3968070:3970070|+	1722	1731	+	2.4e-06	GAGTTGGAGG
GmJAG1_Motif0	Glyma.08G010000_Promoter|Gm08_782374:784374|+	1792	1801	+	2.4e-06	GAGTTGGAGG
GmJAG1_Motif0	Glyma.14G032900_Promoter|Gm14_2387883:2389883|+	1859	1868	+	2.4e-06	GAGTTGGAGG
GmJAG1_Motif0	Glyma.14G027251_Promoter|Gm14_1961394:1963394|+	1882	1891	+	2.4e-06	GAGTTGGAGG
GmJAG1_Motif0	Glyma.18G129000_Promoter|Gm18_17353549:17355549|+	1928	1937	+	2.4e-06	GAGTTGGAGG
GmJAG1_Motif0	Glyma.07G015102_Promoter|Gm07_1184259:1186259|+	1938	1947	+	2.4e-06	GAGTTGGAGG
GmJAG1_Motif0	Glyma.05G194700_Promoter|Gm05_37927639:37929639|+	1976	1985	+	2.4e-06	GAGTTGGAGG
GmJAG1_Motif0	Glyma.03G188900_Promoter|Gm03_41167746:41169746|-	16	25	-	2.4e-06	GAGTTGGAGG
GmJAG1_Motif0	Glyma.08G313300_Promoter|Gm08_42695102:42697102|-	46	55	-	2.4e-06	GAGTTGGAGG
GmJAG1_Motif0	Glyma.11G178400_Promoter|Gm11_27638252:27640252|-	79	88	-	2.4e-06	GAGTTGGAGG
GmJAG1_Motif0	Glyma.20G207700_Promoter|Gm20_44394196:44396196|-	120	129	-	2.4e-06	GAGTTGGAGG
GmJAG1_Motif0	Glyma.07G128400_Promoter|Gm07_15191146:15193146|-	151	160	-	2.4e-06	GAGTTGGAGG
GmJAG1_Motif0	Glyma.01G081000_Promoter|Gm01_23198205:23200205|-	176	185	-	2.4e-06	GAGTTGGAGG
GmJAG1_Motif0	Glyma.02G184200_Promoter|Gm02_33976671:33978671|-	181	190	-	2.4e-06	GAGTTGGAGG
GmJAG1_Motif0	Glyma.20G178500_Promoter|Gm20_41558142:41560142|-	182	191	-	2.4e-06	GAGTTGGAGG
GmJAG1_Motif0	Glyma.07G229800_Promoter|Gm07_41321228:41323228|-	191	200	-	2.4e-06	GAGTTGGAGG
GmJAG1_Motif0	Glyma.20G035300_Promoter|Gm20_4896645:4898645|-	196	205	-	2.4e-06	GAGTTGGAGG
GmJAG1_Motif0	Glyma.04G099800_Promoter|Gm04_9114437:9116437|-	314	323	-	2.4e-06	GAGTTGGAGG
GmJAG1_Motif0	Glyma.15G035100_Promoter|Gm15_2795762:2797762|-	334	343	-	2.4e-06	GAGTTGGAGG
GmJAG1_Motif0	Glyma.01G071600_Promoter|Gm01_12891319:12893319|-	486	495	-	2.4e-06	GAGTTGGAGG
GmJAG1_Motif0	Glyma.18G133500_Promoter|Gm18_19032062:19034062|-	559	568	-	2.4e-06	GAGTTGGAGG
GmJAG1_Motif0	Glyma.17G103000_Promoter|Gm17_8088530:8090530|-	611	620	-	2.4e-06	GAGTTGGAGG
GmJAG1_Motif0	Glyma.05G134700_Promoter|Gm05_32764314:32766314|-	617	626	-	2.4e-06	GAGTTGGAGG
GmJAG1_Motif0	Glyma.10G187800_Promoter|Gm10_42181401:42183401|-	758	767	-	2.4e-06	GAGTTGGAGG
GmJAG1_Motif0	Glyma.03G224800_Promoter|Gm03_43888170:43890170|-	780	789	-	2.4e-06	GAGTTGGAGG
GmJAG1_Motif0	Glyma.02G297200_Promoter|Gm02_49312200:49314200|-	797	806	-	2.4e-06	GAGTTGGAGG
GmJAG1_Motif0	Glyma.16G220500_Promoter|Gm16_37983924:37985924|-	801	810	-	2.4e-06	GAGTTGGAGG
GmJAG1_Motif0	Glyma.15G059150_Promoter|Gm15_4554690:4556690|-	989	998	-	2.4e-06	GAGTTGGAGG
GmJAG1_Motif0	Glyma.10G117700_Promoter|Gm10_29342673:29344673|-	1034	1043	-	2.4e-06	GAGTTGGAGG
GmJAG1_Motif0	Glyma.14G177500_Promoter|Gm14_44621180:44623180|-	1188	1197	-	2.4e-06	GAGTTGGAGG
GmJAG1_Motif0	Glyma.04G203000_Promoter|Gm04_46382247:46384247|-	1258	1267	-	2.4e-06	GAGTTGGAGG
GmJAG1_Motif0	Glyma.16G136800_Promoter|Gm16_29584806:29586806|-	1262	1271	-	2.4e-06	GAGTTGGAGG
GmJAG1_Motif0	Glyma.06G322700_Promoter|Gm06_50626357:50628357|-	1360	1369	-	2.4e-06	GAGTTGGAGG
GmJAG1_Motif0	Glyma.07G011700_Promoter|Gm07_903409:905409|-	1391	1400	-	2.4e-06	GAGTTGGAGG
GmJAG1_Motif0	Glyma.08G049450_Promoter|Gm08_3870442:3872442|-	1392	1401	-	2.4e-06	GAGTTGGAGG
GmJAG1_Motif0	Glyma.15G144600_Promoter|Gm15_11893020:11895020|-	1411	1420	-	2.4e-06	GAGTTGGAGG
GmJAG1_Motif0	Glyma.18G099300_Promoter|Gm18_10305616:10307616|-	1471	1480	-	2.4e-06	GAGTTGGAGG
GmJAG1_Motif0	Glyma.17G162400_Promoter|Gm17_14365989:14367989|-	1471	1480	-	2.4e-06	GAGTTGGAGG
GmJAG1_Motif0	Glyma.08G271300_Promoter|Gm08_34799958:34801958|-	1471	1480	-	2.4e-06	GAGTTGGAGG
GmJAG1_Motif0	Glyma.10G133300_Promoter|Gm10_35969205:35971205|-	1482	1491	-	2.4e-06	GAGTTGGAGG
GmJAG1_Motif0	Glyma.18G020300_Promoter|Gm18_1490576:1492576|-	1508	1517	-	2.4e-06	GAGTTGGAGG
GmJAG1_Motif0	Glyma.02G229050_Promoter|Gm02_43484856:43486856|-	1642	1651	-	2.4e-06	GAGTTGGAGG
GmJAG1_Motif0	Glyma.15G026000_Promoter|Gm15_2106277:2108277|-	1658	1667	-	2.4e-06	GAGTTGGAGG
GmJAG1_Motif0	Glyma.12G023600_Promoter|Gm12_1728952:1730952|-	1730	1739	-	2.4e-06	GAGTTGGAGG
GmJAG1_Motif0	Glyma.17G237900_Promoter|Gm17_39429989:39431989|-	1842	1851	-	2.4e-06	GAGTTGGAGG
GmJAG1_Motif0	Glyma.02G201000_Promoter|Gm02_40309674:40311674|-	1848	1857	-	2.4e-06	GAGTTGGAGG
GmJAG1_Motif0	Glyma.08G197500_Promoter|Gm08_16013757:16015757|-	1856	1865	-	2.4e-06	GAGTTGGAGG
GmJAG1_Motif0	Glyma.12G106100_Promoter|Gm12_9663635:9665635|-	1880	1889	-	2.4e-06	GAGTTGGAGG
GmJAG1_Motif0	Glyma.14G102400_Promoter|Gm14_10412210:10414210|-	1904	1913	-	2.4e-06	GAGTTGGAGG
GmJAG1_Motif0	Glyma.20G185100_Promoter|Gm20_42307272:42309272|-	1909	1918	-	2.4e-06	GAGTTGGAGG
GmJAG1_Motif0	Glyma.07G099500_Promoter|Gm07_9273512:9275512|-	1925	1934	-	2.4e-06	GAGTTGGAGG
GmJAG1_Motif0	Glyma.12G066251_Promoter|Gm12_4863112:4865112|-	1932	1941	-	2.4e-06	GAGTTGGAGG
GmJAG1_Motif0	Glyma.04G031700_Promoter|Gm04_2525343:2527343|-	1933	1942	-	2.4e-06	GAGTTGGAGG
GmJAG1_Motif0	Glyma.10G105100_Promoter|Gm10_22933980:22935980|-	1937	1946	-	2.4e-06	GAGTTGGAGG
GmJAG1_Motif0	Glyma.03G229800_Promoter|Gm03_44345784:44347784|-	1940	1949	-	2.4e-06	GAGTTGGAGG
GmJAG1_Motif0	Glyma.11G183400_Promoter|Gm11_15632453:15634453|-	1953	1962	-	2.4e-06	GAGTTGGAGG
GmJAG1_Motif0	Glyma.14G052400_Promoter|Gm14_4121459:4123459|-	1959	1968	-	2.4e-06	GAGTTGGAGG
GmJAG1_Motif0	Glyma.16G198700_Promoter|Gm16_36209739:36211739|-	1961	1970	-	2.4e-06	GAGTTGGAGG
GmJAG1_Motif0	Glyma.12G158400_Promoter|Gm12_26454385:26456385|-	1966	1975	-	2.4e-06	GAGTTGGAGG
GmJAG1_Motif0	Glyma.15G006700_Promoter|Gm15_567192:569192|-	1976	1985	-	2.4e-06	GAGTTGGAGG
GmJAG1_Motif0	Glyma.19G126000_Promoter|Gm19_38873952:38875952|-	1992	2001	-	2.4e-06	GAGTTGGAGG
GmJAG1_Motif0	Glyma.09G118600_Promoter|Gm09_29284371:29286371|+	15	24	+	3.31e-06	GAGTTGGTGT
GmJAG1_Motif0	Glyma.13G347100_Promoter|Gm13_43107501:43109501|+	206	215	+	3.31e-06	GAGTTGGTGT
GmJAG1_Motif0	Glyma.01G207200_Promoter|Gm01_55023557:55025557|+	218	227	+	3.31e-06	GAGTTGGTGT
GmJAG1_Motif0	Glyma.17G060300_Promoter|Gm17_4574576:4576576|+	491	500	+	3.31e-06	GAGTTGGTGT
GmJAG1_Motif0	Glyma.16G188575_Promoter|Gm16_35348477:35350477|+	628	637	+	3.31e-06	GAGTTGGTGT
GmJAG1_Motif0	Glyma.13G065900_Promoter|Gm13_15650588:15652588|+	676	685	+	3.31e-06	GAGTTGGTGT
GmJAG1_Motif0	Glyma.13G261400_Promoter|Gm13_35930092:35932092|+	724	733	+	3.31e-06	GAGTTGGTGT
GmJAG1_Motif0	Glyma.01G085302_Promoter|Gm01_25263263:25265263|+	733	742	+	3.31e-06	GAGTTGGTGT
GmJAG1_Motif0	Glyma.03G113200_Promoter|Gm03_33197167:33199167|+	776	785	+	3.31e-06	GAGTTGGTGT
GmJAG1_Motif0	Glyma.04G127400_Promoter|Gm04_16393895:16395895|+	779	788	+	3.31e-06	GAGTTGGTGT
GmJAG1_Motif0	Glyma.12G081200_Promoter|Gm12_6393373:6395373|+	811	820	+	3.31e-06	GAGTTGGTGT
GmJAG1_Motif0	Glyma.10G009900_Promoter|Gm10_922006:924006|+	832	841	+	3.31e-06	GAGTTGGTGT
GmJAG1_Motif0	Glyma.13G177000_Promoter|Gm13_28527312:28529312|+	879	888	+	3.31e-06	GAGTTGGTGT
GmJAG1_Motif0	Glyma.09G284200_Promoter|Gm09_50331491:50333491|+	896	905	+	3.31e-06	GAGTTGGTGT
GmJAG1_Motif0	Glyma.01G000900_Promoter|Gm01_145523:147523|+	900	909	+	3.31e-06	GAGTTGGTGT
GmJAG1_Motif0	Glyma.16G160900_Promoter|Gm16_32204522:32206522|+	917	926	+	3.31e-06	GAGTTGGTGT
GmJAG1_Motif0	Glyma.09G148000_Promoter|Gm09_37570107:37572107|+	925	934	+	3.31e-06	GAGTTGGTGT
GmJAG1_Motif0	Glyma.07G094500_Promoter|Gm07_8661471:8663471|+	938	947	+	3.31e-06	GAGTTGGTGT
GmJAG1_Motif0	Glyma.20G024800_Promoter|Gm20_2672685:2674685|+	940	949	+	3.31e-06	GAGTTGGTGT
GmJAG1_Motif0	Glyma.20G187400_Promoter|Gm20_42556808:42558808|+	950	959	+	3.31e-06	GAGTTGGTGT
GmJAG1_Motif0	Glyma.15G063800_Promoter|Gm15_4850395:4852395|+	1031	1040	+	3.31e-06	GAGTTGGTGT
GmJAG1_Motif0	Glyma.18G209300_Promoter|Gm18_49692300:49694300|+	1141	1150	+	3.31e-06	GAGTTGGTGT
GmJAG1_Motif0	Glyma.17G084000_Promoter|Gm17_6508036:6510036|+	1163	1172	+	3.31e-06	GAGTTGGTGT
GmJAG1_Motif0	Glyma.04G195500_Promoter|Gm04_45544149:45546149|+	1176	1185	+	3.31e-06	GAGTTGGTGT
GmJAG1_Motif0	Glyma.06G111702_Promoter|Gm06_9010743:9012743|+	1206	1215	+	3.31e-06	GAGTTGGTGT
GmJAG1_Motif0	Glyma.08G146100_Promoter|Gm08_11201304:11203304|+	1395	1404	+	3.31e-06	GAGTTGGTGT
GmJAG1_Motif0	Glyma.11G118800_Promoter|Gm11_9005820:9007820|+	1455	1464	+	3.31e-06	GAGTTGGTGT
GmJAG1_Motif0	Glyma.06G039100_Promoter|Gm06_2947476:2949476|+	1524	1533	+	3.31e-06	GAGTTGGTGT
GmJAG1_Motif0	Glyma.02G153800_Promoter|Gm02_16206135:16208135|+	1547	1556	+	3.31e-06	GAGTTGGTGT
GmJAG1_Motif0	Glyma.06G120700_Promoter|Gm06_9801666:9803666|+	1569	1578	+	3.31e-06	GAGTTGGTGT
GmJAG1_Motif0	Glyma.07G025600_Promoter|Gm07_2000366:2002366|+	1611	1620	+	3.31e-06	GAGTTGGTGT
GmJAG1_Motif0	Glyma.02G147200_Promoter|Gm02_15621185:15623185|+	1649	1658	+	3.31e-06	GAGTTGGTGT
GmJAG1_Motif0	Glyma.08G337300_Promoter|Gm08_44794752:44796752|+	1702	1711	+	3.31e-06	GAGTTGGTGT
GmJAG1_Motif0	Glyma.16G086200_Promoter|Gm16_10383507:10385507|+	1777	1786	+	3.31e-06	GAGTTGGTGT
GmJAG1_Motif0	Glyma.14G205200_Promoter|Gm14_47890074:47892074|+	1815	1824	+	3.31e-06	GAGTTGGTGT
GmJAG1_Motif0	Glyma.04G110300_Promoter|Gm04_11359132:11361132|-	11	20	-	3.31e-06	GAGTTGGTGT
GmJAG1_Motif0	Glyma.17G191766_Promoter|Gm17_27175175:27177175|-	45	54	-	3.31e-06	GAGTTGGTGT
GmJAG1_Motif0	Glyma.09G284100_Promoter|Gm09_50330450:50332450|-	56	65	-	3.31e-06	GAGTTGGTGT
GmJAG1_Motif0	Glyma.02G074800_Promoter|Gm02_6491830:6493830|-	144	153	-	3.31e-06	GAGTTGGTGT
GmJAG1_Motif0	Glyma.07G099600_Promoter|Gm07_9301364:9303364|-	185	194	-	3.31e-06	GAGTTGGTGT
GmJAG1_Motif0	Glyma.04G073626_Promoter|Gm04_6115908:6117908|-	253	262	-	3.31e-06	GAGTTGGTGT
GmJAG1_Motif0	Glyma.02G210966_Promoter|Gm02_41466758:41468758|-	282	291	-	3.31e-06	GAGTTGGTGT
GmJAG1_Motif0	Glyma.11G066200_Promoter|Gm11_4969042:4971042|-	296	305	-	3.31e-06	GAGTTGGTGT
GmJAG1_Motif0	Glyma.16G018400_Promoter|Gm16_1627979:1629979|-	339	348	-	3.31e-06	GAGTTGGTGT
GmJAG1_Motif0	Glyma.14G036900_Promoter|Gm14_2778954:2780954|-	388	397	-	3.31e-06	GAGTTGGTGT
GmJAG1_Motif0	Glyma.16G181300_Promoter|Gm16_34449973:34451973|-	412	421	-	3.31e-06	GAGTTGGTGT
GmJAG1_Motif0	Glyma.02G270400_Promoter|Gm02_47263845:47265845|-	431	440	-	3.31e-06	GAGTTGGTGT
GmJAG1_Motif0	Glyma.06G090900_Promoter|Gm06_7068999:7070999|-	484	493	-	3.31e-06	GAGTTGGTGT
GmJAG1_Motif0	Glyma.08G337200_Promoter|Gm08_44794977:44796977|-	516	525	-	3.31e-06	GAGTTGGTGT
GmJAG1_Motif0	Glyma.11G104100_Promoter|Gm11_7899724:7901724|-	541	550	-	3.31e-06	GAGTTGGTGT
GmJAG1_Motif0	Glyma.08G292000_Promoter|Gm08_40022047:40024047|-	546	555	-	3.31e-06	GAGTTGGTGT
GmJAG1_Motif0	Glyma.12G126100_Promoter|Gm12_13790646:13792646|-	673	682	-	3.31e-06	GAGTTGGTGT
GmJAG1_Motif0	Glyma.18G232000_Promoter|Gm18_52336979:52338979|-	737	746	-	3.31e-06	GAGTTGGTGT
GmJAG1_Motif0	Glyma.02G153700_Promoter|Gm02_16206449:16208449|-	760	769	-	3.31e-06	GAGTTGGTGT
GmJAG1_Motif0	Glyma.02G061100_Promoter|Gm02_5526227:5528227|-	814	823	-	3.31e-06	GAGTTGGTGT
GmJAG1_Motif0	Glyma.06G279300_Promoter|Gm06_46617909:46619909|-	829	838	-	3.31e-06	GAGTTGGTGT
GmJAG1_Motif0	Glyma.17G170750_Promoter|Gm17_16055232:16057232|-	952	961	-	3.31e-06	GAGTTGGTGT
GmJAG1_Motif0	Glyma.05G202000_Promoter|Gm05_38571880:38573880|-	1005	1014	-	3.31e-06	GAGTTGGTGT
GmJAG1_Motif0	Glyma.17G191800_Promoter|Gm17_27176142:27178142|-	1012	1021	-	3.31e-06	GAGTTGGTGT
GmJAG1_Motif0	Glyma.15G242900_Promoter|Gm15_48408957:48410957|-	1024	1033	-	3.31e-06	GAGTTGGTGT
GmJAG1_Motif0	Glyma.06G268700_Promoter|Gm06_45322415:45324415|-	1039	1048	-	3.31e-06	GAGTTGGTGT
GmJAG1_Motif0	Glyma.13G079200_Promoter|Gm13_17608122:17610122|-	1086	1095	-	3.31e-06	GAGTTGGTGT
GmJAG1_Motif0	Glyma.13G003300_Promoter|Gm13_1005463:1007463|-	1113	1122	-	3.31e-06	GAGTTGGTGT
GmJAG1_Motif0	Glyma.08G084500_Promoter|Gm08_6375331:6377331|-	1272	1281	-	3.31e-06	GAGTTGGTGT
GmJAG1_Motif0	Glyma.08G186000_Promoter|Gm08_14986041:14988041|-	1275	1284	-	3.31e-06	GAGTTGGTGT
GmJAG1_Motif0	Glyma.08G084500_Promoter|Gm08_6375331:6377331|-	1302	1311	-	3.31e-06	GAGTTGGTGT
GmJAG1_Motif0	Glyma.18G226600_Promoter|Gm18_51853152:51855152|-	1321	1330	-	3.31e-06	GAGTTGGTGT
GmJAG1_Motif0	Glyma.18G236650_Promoter|Gm18_52792092:52794092|-	1335	1344	-	3.31e-06	GAGTTGGTGT
GmJAG1_Motif0	Glyma.20G130050_Promoter|Gm20_37082889:37084889|-	1349	1358	-	3.31e-06	GAGTTGGTGT
GmJAG1_Motif0	Glyma.05G096300_Promoter|Gm05_25154806:25156806|-	1511	1520	-	3.31e-06	GAGTTGGTGT
GmJAG1_Motif0	Glyma.13G165400_Promoter|Gm13_27441820:27443820|-	1552	1561	-	3.31e-06	GAGTTGGTGT
GmJAG1_Motif0	Glyma.10G253300_Promoter|Gm10_48178693:48180693|-	1632	1641	-	3.31e-06	GAGTTGGTGT
GmJAG1_Motif0	Glyma.07G206033_Promoter|Gm07_37838795:37840795|-	1641	1650	-	3.31e-06	GAGTTGGTGT
GmJAG1_Motif0	Glyma.07G269600_Promoter|Gm07_44571594:44573594|-	1674	1683	-	3.31e-06	GAGTTGGTGT
GmJAG1_Motif0	Glyma.16G169800_Promoter|Gm16_33153970:33155970|-	1676	1685	-	3.31e-06	GAGTTGGTGT
GmJAG1_Motif0	Glyma.06G212101_Promoter|Gm06_21189241:21191241|-	1695	1704	-	3.31e-06	GAGTTGGTGT
GmJAG1_Motif0	Glyma.09G217500_Promoter|Gm09_44923342:44925342|-	1765	1774	-	3.31e-06	GAGTTGGTGT
GmJAG1_Motif0	Glyma.10G164650_Promoter|Gm10_39976599:39978599|-	1766	1775	-	3.31e-06	GAGTTGGTGT
GmJAG1_Motif0	Glyma.13G189300_Promoter|Gm13_29697600:29699600|-	1812	1821	-	3.31e-06	GAGTTGGTGT
GmJAG1_Motif0	Glyma.09G217500_Promoter|Gm09_44923342:44925342|-	1876	1885	-	3.31e-06	GAGTTGGTGT
GmJAG1_Motif0	Glyma.07G148100_Promoter|Gm07_17677174:17679174|-	1882	1891	-	3.31e-06	GAGTTGGTGT
GmJAG1_Motif0	Glyma.12G088300_Promoter|Gm12_7182598:7184598|-	1894	1903	-	3.31e-06	GAGTTGGTGT
GmJAG1_Motif0	Glyma.03G097500_Promoter|Gm03_29726233:29728233|-	1911	1920	-	3.31e-06	GAGTTGGTGT
GmJAG1_Motif0	Glyma.04G072101_Promoter|Gm04_5996767:5998767|-	1958	1967	-	3.31e-06	GAGTTGGTGT
GmJAG1_Motif0	Glyma.13G109500_Promoter|Gm13_21358995:21360995|-	1980	1989	-	3.31e-06	GAGTTGGTGT
GmJAG1_Motif0	Glyma.19G101250_Promoter|Gm19_35350286:35352286|-	1989	1998	-	3.31e-06	GAGTTGGTGT
GmJAG1_Motif0	Glyma.19G141900_Promoter|Gm19_40743481:40745481|+	29	38	+	4.22e-06	GAGTTGGAGA
GmJAG1_Motif0	Glyma.01G098200_Promoter|Gm01_33242027:33244027|+	32	41	+	4.22e-06	GAGTTGGAGA
GmJAG1_Motif0	Glyma.02G008900_Promoter|Gm02_883244:885244|+	36	45	+	4.22e-06	GAGTTGGAGA
GmJAG1_Motif0	Glyma.12G050400_Promoter|Gm12_3597579:3599579|+	77	86	+	4.22e-06	GAGTTGGAGA
GmJAG1_Motif0	Glyma.03G197800_Promoter|Gm03_41874216:41876216|+	96	105	+	4.22e-06	GAGTTGGAGA
GmJAG1_Motif0	Glyma.01G121700_Promoter|Gm01_42943148:42945148|+	120	129	+	4.22e-06	GAGTTGGAGA
GmJAG1_Motif0	Glyma.13G072100_Promoter|Gm13_16333975:16335975|+	127	136	+	4.22e-06	GAGTTGGAGA
GmJAG1_Motif0	Glyma.19G231700_Promoter|Gm19_48741990:48743990|+	132	141	+	4.22e-06	GAGTTGGAGA
GmJAG1_Motif0	Glyma.04G228400_Promoter|Gm04_48586580:48588580|+	223	232	+	4.22e-06	GAGTTGGAGA
GmJAG1_Motif0	Glyma.14G189900_Promoter|Gm14_46342260:46344260|+	253	262	+	4.22e-06	GAGTTGGAGA
GmJAG1_Motif0	Glyma.09G245600_Promoter|Gm09_47143876:47145876|+	268	277	+	4.22e-06	GAGTTGGAGA
GmJAG1_Motif0	Glyma.16G086600_Promoter|Gm16_10463197:10465197|+	278	287	+	4.22e-06	GAGTTGGAGA
GmJAG1_Motif0	Glyma.06G049500_Promoter|Gm06_3708887:3710887|+	282	291	+	4.22e-06	GAGTTGGAGA
GmJAG1_Motif0	Glyma.03G118200_Promoter|Gm03_34058221:34060221|+	306	315	+	4.22e-06	GAGTTGGAGA
GmJAG1_Motif0	Glyma.13G353100_Promoter|Gm13_43568081:43570081|+	348	357	+	4.22e-06	GAGTTGGAGA
GmJAG1_Motif0	Glyma.12G172600_Promoter|Gm12_34378953:34380953|+	349	358	+	4.22e-06	GAGTTGGAGA
GmJAG1_Motif0	Glyma.12G120800_Promoter|Gm12_12861013:12863013|+	412	421	+	4.22e-06	GAGTTGGAGA
GmJAG1_Motif0	Glyma.18G111200_Promoter|Gm18_13105238:13107238|+	414	423	+	4.22e-06	GAGTTGGAGA
GmJAG1_Motif0	Glyma.06G237800_Promoter|Gm06_38193596:38195596|+	453	462	+	4.22e-06	GAGTTGGAGA
GmJAG1_Motif0	Glyma.19G017300_Promoter|Gm19_1796561:1798561|+	469	478	+	4.22e-06	GAGTTGGAGA
GmJAG1_Motif0	Glyma.09G201500_Promoter|Gm09_43460935:43462935|+	497	506	+	4.22e-06	GAGTTGGAGA
GmJAG1_Motif0	Glyma.13G040600_Promoter|Gm13_11995414:11997414|+	499	508	+	4.22e-06	GAGTTGGAGA
GmJAG1_Motif0	Glyma.11G072800_Promoter|Gm11_5428994:5430994|+	545	554	+	4.22e-06	GAGTTGGAGA
GmJAG1_Motif0	Glyma.15G071900_Promoter|Gm15_5480236:5482236|+	577	586	+	4.22e-06	GAGTTGGAGA
GmJAG1_Motif0	Glyma.19G187600_Promoter|Gm19_45027564:45029564|+	585	594	+	4.22e-06	GAGTTGGAGA
GmJAG1_Motif0	Glyma.01G238400_Promoter|Gm01_57382293:57384293|+	586	595	+	4.22e-06	GAGTTGGAGA
GmJAG1_Motif0	Glyma.01G117800_Promoter|Gm01_41187076:41189076|+	629	638	+	4.22e-06	GAGTTGGAGA
GmJAG1_Motif0	Glyma.19G208000_Promoter|Gm19_46829634:46831634|+	646	655	+	4.22e-06	GAGTTGGAGA
GmJAG1_Motif0	Glyma.04G091066_Promoter|Gm04_7986096:7988096|+	660	669	+	4.22e-06	GAGTTGGAGA
GmJAG1_Motif0	Glyma.11G053600_Promoter|Gm11_4019958:4021958|+	664	673	+	4.22e-06	GAGTTGGAGA
GmJAG1_Motif0	Glyma.11G252600_Promoter|Gm11_39235680:39237680|+	687	696	+	4.22e-06	GAGTTGGAGA
GmJAG1_Motif0	Glyma.02G211000_Promoter|Gm02_41465579:41467579|+	691	700	+	4.22e-06	GAGTTGGAGA
GmJAG1_Motif0	Glyma.08G237900_Promoter|Gm08_20340138:20342138|+	758	767	+	4.22e-06	GAGTTGGAGA
GmJAG1_Motif0	Glyma.11G124500_Promoter|Gm11_9440371:9442371|+	790	799	+	4.22e-06	GAGTTGGAGA
GmJAG1_Motif0	Glyma.14G096400_Promoter|Gm14_9262197:9264197|+	822	831	+	4.22e-06	GAGTTGGAGA
GmJAG1_Motif0	Glyma.03G238300_Promoter|Gm03_44949953:44951953|+	849	858	+	4.22e-06	GAGTTGGAGA
GmJAG1_Motif0	Glyma.15G276300_Promoter|Gm15_53530648:53532648|+	869	878	+	4.22e-06	GAGTTGGAGA
GmJAG1_Motif0	Glyma.02G018900_Promoter|Gm02_1630209:1632209|+	919	928	+	4.22e-06	GAGTTGGAGA
GmJAG1_Motif0	Glyma.04G167950_Promoter|Gm04_40950022:40952022|+	947	956	+	4.22e-06	GAGTTGGAGA
GmJAG1_Motif0	Glyma.19G195700_Promoter|Gm19_45805630:45807630|+	958	967	+	4.22e-06	GAGTTGGAGA
GmJAG1_Motif0	Glyma.08G179000_Promoter|Gm08_14431685:14433685|+	961	970	+	4.22e-06	GAGTTGGAGA
GmJAG1_Motif0	Glyma.11G170202_Promoter|Gm11_23577885:23579885|+	1017	1026	+	4.22e-06	GAGTTGGAGA
GmJAG1_Motif0	Glyma.10G207800_Promoter|Gm10_44016679:44018679|+	1026	1035	+	4.22e-06	GAGTTGGAGA
GmJAG1_Motif0	Glyma.12G055000_Promoter|Gm12_3968070:3970070|+	1043	1052	+	4.22e-06	GAGTTGGAGA
GmJAG1_Motif0	Glyma.18G300800_Promoter|Gm18_58126945:58128945|+	1067	1076	+	4.22e-06	GAGTTGGAGA
GmJAG1_Motif0	Glyma.20G181100_Promoter|Gm20_41885345:41887345|+	1084	1093	+	4.22e-06	GAGTTGGAGA
GmJAG1_Motif0	Glyma.13G225600_Promoter|Gm13_33217441:33219441|+	1107	1116	+	4.22e-06	GAGTTGGAGA
GmJAG1_Motif0	Glyma.15G261900_Promoter|Gm15_51414328:51416328|+	1134	1143	+	4.22e-06	GAGTTGGAGA
GmJAG1_Motif0	Glyma.19G052600_Promoter|Gm19_8539870:8541870|+	1138	1147	+	4.22e-06	GAGTTGGAGA
GmJAG1_Motif0	Glyma.09G117950_Promoter|Gm09_28988591:28990591|+	1157	1166	+	4.22e-06	GAGTTGGAGA
GmJAG1_Motif0	Glyma.15G133400_Promoter|Gm15_10655535:10657535|+	1192	1201	+	4.22e-06	GAGTTGGAGA
GmJAG1_Motif0	Glyma.01G128750_Promoter|Gm01_45300556:45302556|+	1214	1223	+	4.22e-06	GAGTTGGAGA
GmJAG1_Motif0	Glyma.01G202700_Promoter|Gm01_54657444:54659444|+	1302	1311	+	4.22e-06	GAGTTGGAGA
GmJAG1_Motif0	Glyma.08G088500_Promoter|Gm08_6696493:6698493|+	1308	1317	+	4.22e-06	GAGTTGGAGA
GmJAG1_Motif0	Glyma.02G182900_Promoter|Gm02_33199428:33201428|+	1385	1394	+	4.22e-06	GAGTTGGAGA
GmJAG1_Motif0	Glyma.13G107602_Promoter|Gm13_21232105:21234105|+	1424	1433	+	4.22e-06	GAGTTGGAGA
GmJAG1_Motif0	Glyma.06G164667_Promoter|Gm06_13582462:13584462|+	1426	1435	+	4.22e-06	GAGTTGGAGA
GmJAG1_Motif0	Glyma.01G205700_Promoter|Gm01_54926609:54928609|+	1532	1541	+	4.22e-06	GAGTTGGAGA
GmJAG1_Motif0	Glyma.08G093350_Promoter|Gm08_7081779:7083779|+	1593	1602	+	4.22e-06	GAGTTGGAGA
GmJAG1_Motif0	Glyma.20G124200_Promoter|Gm20_36662048:36664048|+	1609	1618	+	4.22e-06	GAGTTGGAGA
GmJAG1_Motif0	Glyma.01G090102_Promoter|Gm01_27298312:27300312|+	1626	1635	+	4.22e-06	GAGTTGGAGA
GmJAG1_Motif0	Glyma.18G241600_Promoter|Gm18_53288629:53290629|+	1661	1670	+	4.22e-06	GAGTTGGAGA
GmJAG1_Motif0	Glyma.05G246300_Promoter|Gm05_42030838:42032838|+	1704	1713	+	4.22e-06	GAGTTGGAGA
GmJAG1_Motif0	Glyma.10G185900_Promoter|Gm10_41992298:41994298|+	1722	1731	+	4.22e-06	GAGTTGGAGA
GmJAG1_Motif0	Glyma.18G039700_Promoter|Gm18_3217572:3219572|+	1747	1756	+	4.22e-06	GAGTTGGAGA
GmJAG1_Motif0	Glyma.09G057700_Promoter|Gm09_5194057:5196057|+	1767	1776	+	4.22e-06	GAGTTGGAGA
GmJAG1_Motif0	Glyma.16G106900_Promoter|Gm16_21881978:21883978|+	1785	1794	+	4.22e-06	GAGTTGGAGA
GmJAG1_Motif0	Glyma.17G137000_Promoter|Gm17_11039920:11041920|+	1816	1825	+	4.22e-06	GAGTTGGAGA
GmJAG1_Motif0	Glyma.09G231400_Promoter|Gm09_45861766:45863766|+	1828	1837	+	4.22e-06	GAGTTGGAGA
GmJAG1_Motif0	Glyma.05G166800_Promoter|Gm05_35763058:35765058|+	1866	1875	+	4.22e-06	GAGTTGGAGA
GmJAG1_Motif0	Glyma.06G235701_Promoter|Gm06_37487027:37489027|+	1879	1888	+	4.22e-06	GAGTTGGAGA
GmJAG1_Motif0	Glyma.17G235300_Promoter|Gm17_39147811:39149811|+	1947	1956	+	4.22e-06	GAGTTGGAGA
GmJAG1_Motif0	Glyma.13G214700_Promoter|Gm13_32208777:32210777|+	1978	1987	+	4.22e-06	GAGTTGGAGA
GmJAG1_Motif0	Glyma.05G018400_Promoter|Gm05_1626338:1628338|-	10	19	-	4.22e-06	GAGTTGGAGA
GmJAG1_Motif0	Glyma.15G141200_Promoter|Gm15_11552176:11554176|-	22	31	-	4.22e-06	GAGTTGGAGA
GmJAG1_Motif0	Glyma.18G170850_Promoter|Gm18_40634913:40636913|-	39	48	-	4.22e-06	GAGTTGGAGA
GmJAG1_Motif0	Glyma.12G116700_Promoter|Gm12_11652661:11654661|-	51	60	-	4.22e-06	GAGTTGGAGA
GmJAG1_Motif0	Glyma.07G079100_Promoter|Gm07_7056608:7058608|-	51	60	-	4.22e-06	GAGTTGGAGA
GmJAG1_Motif0	Glyma.06G161900_Promoter|Gm06_13334868:13336868|-	68	77	-	4.22e-06	GAGTTGGAGA
GmJAG1_Motif0	Glyma.19G232600_Promoter|Gm19_48810322:48812322|-	69	78	-	4.22e-06	GAGTTGGAGA
GmJAG1_Motif0	Glyma.04G228300_Promoter|Gm04_48584883:48586883|-	73	82	-	4.22e-06	GAGTTGGAGA
GmJAG1_Motif0	Glyma.19G049666_Promoter|Gm19_7905526:7907526|-	113	122	-	4.22e-06	GAGTTGGAGA
GmJAG1_Motif0	Glyma.01G200200_Promoter|Gm01_54510349:54512349|-	122	131	-	4.22e-06	GAGTTGGAGA
GmJAG1_Motif0	Glyma.03G130900_Promoter|Gm03_35806303:35808303|-	136	145	-	4.22e-06	GAGTTGGAGA
GmJAG1_Motif0	Glyma.04G211600_Promoter|Gm04_47189752:47191752|-	165	174	-	4.22e-06	GAGTTGGAGA
GmJAG1_Motif0	Glyma.08G247866_Promoter|Gm08_21601649:21603649|-	204	213	-	4.22e-06	GAGTTGGAGA
GmJAG1_Motif0	Glyma.01G238300_Promoter|Gm01_57381094:57383094|-	208	217	-	4.22e-06	GAGTTGGAGA
GmJAG1_Motif0	Glyma.06G054400_Promoter|Gm06_4100113:4102113|-	227	236	-	4.22e-06	GAGTTGGAGA
GmJAG1_Motif0	Glyma.07G033000_Promoter|Gm07_2589784:2591784|-	228	237	-	4.22e-06	GAGTTGGAGA
GmJAG1_Motif0	Glyma.05G006300_Promoter|Gm05_576811:578811|-	236	245	-	4.22e-06	GAGTTGGAGA
GmJAG1_Motif0	Glyma.19G111200_Promoter|Gm19_37027947:37029947|-	303	312	-	4.22e-06	GAGTTGGAGA
GmJAG1_Motif0	Glyma.08G367000_Promoter|Gm08_47132378:47134378|-	327	336	-	4.22e-06	GAGTTGGAGA
GmJAG1_Motif0	Glyma.09G261300_Promoter|Gm09_48322962:48324962|-	386	395	-	4.22e-06	GAGTTGGAGA
GmJAG1_Motif0	Glyma.10G186400_Promoter|Gm10_42035496:42037496|-	393	402	-	4.22e-06	GAGTTGGAGA
GmJAG1_Motif0	Glyma.11G078800_Promoter|Gm11_5926555:5928555|-	402	411	-	4.22e-06	GAGTTGGAGA
GmJAG1_Motif0	Glyma.09G276900_Promoter|Gm09_49631715:49633715|-	478	487	-	4.22e-06	GAGTTGGAGA
GmJAG1_Motif0	Glyma.15G060200_Promoter|Gm15_4641025:4643025|-	499	508	-	4.22e-06	GAGTTGGAGA
GmJAG1_Motif0	Glyma.01G197400_Promoter|Gm01_54255693:54257693|-	517	526	-	4.22e-06	GAGTTGGAGA
GmJAG1_Motif0	Glyma.18G200500_Promoter|Gm18_48311747:48313747|-	531	540	-	4.22e-06	GAGTTGGAGA
GmJAG1_Motif0	Glyma.03G230600_Promoter|Gm03_44386467:44388467|-	543	552	-	4.22e-06	GAGTTGGAGA
GmJAG1_Motif0	Glyma.19G225200_Promoter|Gm19_48253780:48255780|-	552	561	-	4.22e-06	GAGTTGGAGA
GmJAG1_Motif0	Glyma.03G199000_Promoter|Gm03_41970240:41972240|-	630	639	-	4.22e-06	GAGTTGGAGA
GmJAG1_Motif0	Glyma.19G196600_Promoter|Gm19_45904646:45906646|-	642	651	-	4.22e-06	GAGTTGGAGA
GmJAG1_Motif0	Glyma.08G316800_Promoter|Gm08_43050471:43052471|-	668	677	-	4.22e-06	GAGTTGGAGA
GmJAG1_Motif0	Glyma.15G242900_Promoter|Gm15_48408957:48410957|-	680	689	-	4.22e-06	GAGTTGGAGA
GmJAG1_Motif0	Glyma.18G033302_Promoter|Gm18_2544049:2546049|-	707	716	-	4.22e-06	GAGTTGGAGA
GmJAG1_Motif0	Glyma.11G063800_Promoter|Gm11_4808173:4810173|-	757	766	-	4.22e-06	GAGTTGGAGA
GmJAG1_Motif0	Glyma.19G155800_Promoter|Gm19_42058977:42060977|-	790	799	-	4.22e-06	GAGTTGGAGA
GmJAG1_Motif0	Glyma.02G224600_Promoter|Gm02_43035138:43037138|-	833	842	-	4.22e-06	GAGTTGGAGA
GmJAG1_Motif0	Glyma.02G197752_Promoter|Gm02_39485737:39487737|-	888	897	-	4.22e-06	GAGTTGGAGA
GmJAG1_Motif0	Glyma.03G258700_Promoter|Gm03_46475456:46477456|-	904	913	-	4.22e-06	GAGTTGGAGA
GmJAG1_Motif0	Glyma.02G255000_Promoter|Gm02_46037738:46039738|-	981	990	-	4.22e-06	GAGTTGGAGA
GmJAG1_Motif0	Glyma.10G057300_Promoter|Gm10_5200802:5202802|-	1007	1016	-	4.22e-06	GAGTTGGAGA
GmJAG1_Motif0	Glyma.14G118100_Promoter|Gm14_32619439:32621439|-	1030	1039	-	4.22e-06	GAGTTGGAGA
GmJAG1_Motif0	Glyma.12G239700_Promoter|Gm12_41294847:41296847|-	1040	1049	-	4.22e-06	GAGTTGGAGA
GmJAG1_Motif0	Glyma.18G127050_Promoter|Gm18_16773261:16775261|-	1048	1057	-	4.22e-06	GAGTTGGAGA
GmJAG1_Motif0	Glyma.10G057300_Promoter|Gm10_5200802:5202802|-	1086	1095	-	4.22e-06	GAGTTGGAGA
GmJAG1_Motif0	Glyma.17G173301_Promoter|Gm17_17994029:17996029|-	1102	1111	-	4.22e-06	GAGTTGGAGA
GmJAG1_Motif0	Glyma.06G164600_Promoter|Gm06_13583006:13585006|-	1111	1120	-	4.22e-06	GAGTTGGAGA
GmJAG1_Motif0	Glyma.01G168200_Promoter|Gm01_51699337:51701337|-	1183	1192	-	4.22e-06	GAGTTGGAGA
GmJAG1_Motif0	Glyma.17G232285_Promoter|Gm17_38817217:38819217|-	1230	1239	-	4.22e-06	GAGTTGGAGA
GmJAG1_Motif0	Glyma.05G119300_Promoter|Gm05_31253445:31255445|-	1289	1298	-	4.22e-06	GAGTTGGAGA
GmJAG1_Motif0	Glyma.10G134200_Promoter|Gm10_36153161:36155161|-	1308	1317	-	4.22e-06	GAGTTGGAGA
GmJAG1_Motif0	Glyma.05G221100_Promoter|Gm05_40107207:40109207|-	1321	1330	-	4.22e-06	GAGTTGGAGA
GmJAG1_Motif0	Glyma.19G232700_Promoter|Gm19_48811598:48813598|-	1345	1354	-	4.22e-06	GAGTTGGAGA
GmJAG1_Motif0	Glyma.01G168250_Promoter|Gm01_51699608:51701608|-	1454	1463	-	4.22e-06	GAGTTGGAGA
GmJAG1_Motif0	Glyma.06G045100_Promoter|Gm06_3404042:3406042|-	1771	1780	-	4.22e-06	GAGTTGGAGA
GmJAG1_Motif0	Glyma.13G242800_Promoter|Gm13_34632142:34634142|-	1847	1856	-	4.22e-06	GAGTTGGAGA
GmJAG1_Motif0	Glyma.02G073200_Promoter|Gm02_6376314:6378314|-	1850	1859	-	4.22e-06	GAGTTGGAGA
GmJAG1_Motif0	Glyma.07G206000_Promoter|Gm07_37834795:37836795|-	1857	1866	-	4.22e-06	GAGTTGGAGA
GmJAG1_Motif0	Glyma.16G154600_Promoter|Gm16_31682274:31684274|-	1901	1910	-	4.22e-06	GAGTTGGAGA
GmJAG1_Motif0	Glyma.10G021500_Promoter|Gm10_1862672:1864672|-	1923	1932	-	4.22e-06	GAGTTGGAGA
GmJAG1_Motif0	Glyma.04G016250_Promoter|Gm04_1235831:1237831|-	1957	1966	-	4.22e-06	GAGTTGGAGA
GmJAG1_Motif0	Glyma.08G325900_Promoter|Gm08_43788356:43790356|-	1974	1983	-	4.22e-06	GAGTTGGAGA
GmJAG1_Motif0	Glyma.06G110800_Promoter|Gm06_8927249:8929249|-	1974	1983	-	4.22e-06	GAGTTGGAGA
GmJAG1_Motif0	Glyma.16G156800_Promoter|Gm16_31896805:31898805|-	1978	1987	-	4.22e-06	GAGTTGGAGA
GmJAG1_Motif0	Glyma.17G140200_Promoter|Gm17_11377250:11379250|-	1990	1999	-	4.22e-06	GAGTTGGAGA
GmJAG1_Motif0	Glyma.05G084525_Promoter|Gm05_19026893:19028893|-	1991	2000	-	4.22e-06	GAGTTGGAGA
GmJAG1_Motif0	Glyma.10G002300_Promoter|Gm10_246911:248911|+	39	48	+	4.96e-06	GAGTTGGTGC
GmJAG1_Motif0	Glyma.12G161651_Promoter|Gm12_30862644:30864644|+	71	80	+	4.96e-06	GAGTTGGTGC
GmJAG1_Motif0	Glyma.18G044500_Promoter|Gm18_3816861:3818861|+	115	124	+	4.96e-06	GAGTTGGTGC
GmJAG1_Motif0	Glyma.10G161600_Promoter|Gm10_39713758:39715758|+	179	188	+	4.96e-06	GAGTTGGTGC
GmJAG1_Motif0	Glyma.01G148002_Promoter|Gm01_49620383:49622383|+	217	226	+	4.96e-06	GAGTTGGTGC
GmJAG1_Motif0	Glyma.15G011600_Promoter|Gm15_894213:896213|+	257	266	+	4.96e-06	GAGTTGGTGC
GmJAG1_Motif0	Glyma.14G214400_Promoter|Gm14_48768854:48770854|+	399	408	+	4.96e-06	GAGTTGGTGC
GmJAG1_Motif0	Glyma.15G147000_Promoter|Gm15_12109900:12111900|+	465	474	+	4.96e-06	GAGTTGGTGC
GmJAG1_Motif0	Glyma.07G012900_Promoter|Gm07_1004817:1006817|+	562	571	+	4.96e-06	GAGTTGGTGC
GmJAG1_Motif0	Glyma.06G079800_Promoter|Gm06_6094893:6096893|+	578	587	+	4.96e-06	GAGTTGGTGC
GmJAG1_Motif0	Glyma.04G078300_Promoter|Gm04_6528338:6530338|+	813	822	+	4.96e-06	GAGTTGGTGC
GmJAG1_Motif0	Glyma.03G146850_Promoter|Gm03_37412992:37414992|+	851	860	+	4.96e-06	GAGTTGGTGC
GmJAG1_Motif0	Glyma.13G297000_Promoter|Gm13_38967026:38969026|+	971	980	+	4.96e-06	GAGTTGGTGC
GmJAG1_Motif0	Glyma.03G008900_Promoter|Gm03_857053:859053|+	1050	1059	+	4.96e-06	GAGTTGGTGC
GmJAG1_Motif0	Glyma.17G105400_Promoter|Gm17_8265141:8267141|+	1185	1194	+	4.96e-06	GAGTTGGTGC
GmJAG1_Motif0	Glyma.17G105300_Promoter|Gm17_8265135:8267135|+	1191	1200	+	4.96e-06	GAGTTGGTGC
GmJAG1_Motif0	Glyma.09G228150_Promoter|Gm09_45635531:45637531|+	1287	1296	+	4.96e-06	GAGTTGGTGC
GmJAG1_Motif0	Glyma.20G094800_Promoter|Gm20_33746764:33748764|+	1289	1298	+	4.96e-06	GAGTTGGTGC
GmJAG1_Motif0	Glyma.18G015300_Promoter|Gm18_1091389:1093389|+	1347	1356	+	4.96e-06	GAGTTGGTGC
GmJAG1_Motif0	Glyma.10G235700_Promoter|Gm10_46561055:46563055|+	1467	1476	+	4.96e-06	GAGTTGGTGC
GmJAG1_Motif0	Glyma.06G034700_Promoter|Gm06_2673994:2675994|+	1495	1504	+	4.96e-06	GAGTTGGTGC
GmJAG1_Motif0	Glyma.12G044100_Promoter|Gm12_3185490:3187490|+	1529	1538	+	4.96e-06	GAGTTGGTGC
GmJAG1_Motif0	Glyma.16G093333_Promoter|Gm16_14950751:14952751|+	1535	1544	+	4.96e-06	GAGTTGGTGC
GmJAG1_Motif0	Glyma.13G102000_Promoter|Gm13_20759332:20761332|+	1623	1632	+	4.96e-06	GAGTTGGTGC
GmJAG1_Motif0	Glyma.01G018500_Promoter|Gm01_1783091:1785091|+	1735	1744	+	4.96e-06	GAGTTGGTGC
GmJAG1_Motif0	Glyma.13G098100_Promoter|Gm13_20360049:20362049|+	1917	1926	+	4.96e-06	GAGTTGGTGC
GmJAG1_Motif0	Glyma.16G092800_Promoter|Gm16_14914541:14916541|-	30	39	-	4.96e-06	GAGTTGGTGC
GmJAG1_Motif0	Glyma.10G193500_Promoter|Gm10_42654611:42656611|-	98	107	-	4.96e-06	GAGTTGGTGC
GmJAG1_Motif0	Glyma.07G181200_Promoter|Gm07_35303455:35305455|-	117	126	-	4.96e-06	GAGTTGGTGC
GmJAG1_Motif0	Glyma.04G208900_Promoter|Gm04_46934444:46936444|-	190	199	-	4.96e-06	GAGTTGGTGC
GmJAG1_Motif0	Glyma.13G224300_Promoter|Gm13_33120843:33122843|-	194	203	-	4.96e-06	GAGTTGGTGC
GmJAG1_Motif0	Glyma.09G020700_Promoter|Gm09_1634698:1636698|-	227	236	-	4.96e-06	GAGTTGGTGC
GmJAG1_Motif0	Glyma.16G105700_Promoter|Gm16_21603891:21605891|-	305	314	-	4.96e-06	GAGTTGGTGC
GmJAG1_Motif0	Glyma.08G088700_Promoter|Gm08_6712442:6714442|-	306	315	-	4.96e-06	GAGTTGGTGC
GmJAG1_Motif0	Glyma.17G189751_Promoter|Gm17_26174672:26176672|-	349	358	-	4.96e-06	GAGTTGGTGC
GmJAG1_Motif0	Glyma.13G063200_Promoter|Gm13_15230443:15232443|-	562	571	-	4.96e-06	GAGTTGGTGC
GmJAG1_Motif0	Glyma.18G221900_Promoter|Gm18_51188272:51190272|-	587	596	-	4.96e-06	GAGTTGGTGC
GmJAG1_Motif0	Glyma.15G091700_Promoter|Gm15_7055797:7057797|-	714	723	-	4.96e-06	GAGTTGGTGC
GmJAG1_Motif0	Glyma.13G296900_Promoter|Gm13_38966950:38968950|-	946	955	-	4.96e-06	GAGTTGGTGC
GmJAG1_Motif0	Glyma.09G189900_Promoter|Gm09_42347230:42349230|-	1017	1026	-	4.96e-06	GAGTTGGTGC
GmJAG1_Motif0	Glyma.06G081500_Promoter|Gm06_6240322:6242322|-	1249	1258	-	4.96e-06	GAGTTGGTGC
GmJAG1_Motif0	Glyma.10G200200_Promoter|Gm10_43189075:43191075|-	1304	1313	-	4.96e-06	GAGTTGGTGC
GmJAG1_Motif0	Glyma.02G058950_Promoter|Gm02_5270465:5272465|-	1468	1477	-	4.96e-06	GAGTTGGTGC
GmJAG1_Motif0	Glyma.20G042900_Promoter|Gm20_7714714:7716714|-	1659	1668	-	4.96e-06	GAGTTGGTGC
GmJAG1_Motif0	Glyma.15G223400_Promoter|Gm15_41355269:41357269|-	1703	1712	-	4.96e-06	GAGTTGGTGC
GmJAG1_Motif0	Glyma.05G133600_Promoter|Gm05_32694938:32696938|-	1754	1763	-	4.96e-06	GAGTTGGTGC
GmJAG1_Motif0	Glyma.09G266700_Promoter|Gm09_48837639:48839639|-	1865	1874	-	4.96e-06	GAGTTGGTGC
GmJAG1_Motif0	Glyma.20G018400_Promoter|Gm20_1901601:1903601|+	6	15	+	6.62e-06	GAGTTGGTGG
GmJAG1_Motif0	Glyma.17G131500_Promoter|Gm17_10535267:10537267|+	13	22	+	6.62e-06	GAGTTGGTGG
GmJAG1_Motif0	Glyma.20G086700_Promoter|Gm20_32194037:32196037|+	15	24	+	6.62e-06	GAGTTGGTGG
GmJAG1_Motif0	Glyma.07G032100_Promoter|Gm07_2526530:2528530|+	22	31	+	6.62e-06	GAGTTGGTGG
GmJAG1_Motif0	Glyma.14G010600_Promoter|Gm14_814008:816008|+	43	52	+	6.62e-06	GTGTTGGAGT
GmJAG1_Motif0	Glyma.09G047400_Promoter|Gm09_4053296:4055296|+	49	58	+	6.62e-06	GTGTTGGAGT
GmJAG1_Motif0	Glyma.01G136600_Promoter|Gm01_47262005:47264005|+	60	69	+	6.62e-06	GAGTTGGTGG
GmJAG1_Motif0	Glyma.17G039000_Promoter|Gm17_2889242:2891242|+	86	95	+	6.62e-06	GAGTTGGTGG
GmJAG1_Motif0	Glyma.10G144900_Promoter|Gm10_38116403:38118403|+	109	118	+	6.62e-06	GAGTTGGTGG
GmJAG1_Motif0	Glyma.17G062200_Promoter|Gm17_4756076:4758076|+	146	155	+	6.62e-06	GAGTTGGTGG
GmJAG1_Motif0	Glyma.02G110000_Promoter|Gm02_10535480:10537480|+	165	174	+	6.62e-06	GTGTTGGAGT
GmJAG1_Motif0	Glyma.09G033500_Promoter|Gm09_2786623:2788623|+	171	180	+	6.62e-06	GAGTTGGTGG
GmJAG1_Motif0	Glyma.18G257800_Promoter|Gm18_54619130:54621130|+	187	196	+	6.62e-06	GTGTTGGAGT
GmJAG1_Motif0	Glyma.09G175550_Promoter|Gm09_40879088:40881088|+	191	200	+	6.62e-06	GAGTTGGTGG
GmJAG1_Motif0	Glyma.18G033100_Promoter|Gm18_2532664:2534664|+	214	223	+	6.62e-06	GTGTTGGAGT
GmJAG1_Motif0	Glyma.17G012100_Promoter|Gm17_940935:942935|+	217	226	+	6.62e-06	GAGTTGGTGG
GmJAG1_Motif0	Glyma.18G004900_Promoter|Gm18_382229:384229|+	240	249	+	6.62e-06	GAGTTGGTGG
GmJAG1_Motif0	Glyma.15G080067_Promoter|Gm15_6134130:6136130|+	243	252	+	6.62e-06	GAGTTGGTGG
GmJAG1_Motif0	Glyma.12G200800_Promoter|Gm12_37605403:37607403|+	247	256	+	6.62e-06	GTGTTGGAGT
GmJAG1_Motif0	Glyma.08G302200_Promoter|Gm08_41444631:41446631|+	271	280	+	6.62e-06	GAGTTGGTGG
GmJAG1_Motif0	Glyma.10G043700_Promoter|Gm10_3896869:3898869|+	284	293	+	6.62e-06	GAGTTGGTGG
GmJAG1_Motif0	Glyma.01G211900_Promoter|Gm01_55446129:55448129|+	290	299	+	6.62e-06	GTGTTGGAGT
GmJAG1_Motif0	Glyma.10G133100_Promoter|Gm10_35941983:35943983|+	292	301	+	6.62e-06	GTGTTGGAGT
GmJAG1_Motif0	Glyma.09G010800_Promoter|Gm09_832070:834070|+	333	342	+	6.62e-06	GTGTTGGAGT
GmJAG1_Motif0	Glyma.09G016000_Promoter|Gm09_1232545:1234545|+	334	343	+	6.62e-06	GTGTTGGAGT
GmJAG1_Motif0	Glyma.06G285700_Promoter|Gm06_47026949:47028949|+	358	367	+	6.62e-06	GAGTTGGTGG
GmJAG1_Motif0	Glyma.11G145018_Promoter|Gm11_11078284:11080284|+	388	397	+	6.62e-06	GTGTTGGAGT
GmJAG1_Motif0	Glyma.07G187900_Promoter|Gm07_35900093:35902093|+	400	409	+	6.62e-06	GAGTTGGTGG
GmJAG1_Motif0	Glyma.14G004700_Promoter|Gm14_393742:395742|+	410	419	+	6.62e-06	GAGTTGGTGG
GmJAG1_Motif0	Glyma.12G235800_Promoter|Gm12_40912658:40914658|+	444	453	+	6.62e-06	GTGTTGGAGT
GmJAG1_Motif0	Glyma.08G024100_Promoter|Gm08_1925150:1927150|+	459	468	+	6.62e-06	GAGTTGGTGG
GmJAG1_Motif0	Glyma.05G087300_Promoter|Gm05_12384917:12386917|+	467	476	+	6.62e-06	GAGTTGGTGG
GmJAG1_Motif0	Glyma.16G072300_Promoter|Gm16_7217708:7219708|+	475	484	+	6.62e-06	GTGTTGGAGT
GmJAG1_Motif0	Glyma.13G095800_Promoter|Gm13_20105962:20107962|+	479	488	+	6.62e-06	GTGTTGGAGT
GmJAG1_Motif0	Glyma.10G291200_Promoter|Gm10_50988799:50990799|+	485	494	+	6.62e-06	GTGTTGGAGT
GmJAG1_Motif0	Glyma.03G159000_Promoter|Gm03_38602619:38604619|+	492	501	+	6.62e-06	GTGTTGGAGT
GmJAG1_Motif0	Glyma.06G297900_Promoter|Gm06_48274786:48276786|+	562	571	+	6.62e-06	GTGTTGGAGT
GmJAG1_Motif0	Glyma.17G241100_Promoter|Gm17_39747504:39749504|+	568	577	+	6.62e-06	GAGTTGGTGG
GmJAG1_Motif0	Glyma.02G242100_Promoter|Gm02_44899714:44901714|+	611	620	+	6.62e-06	GAGTTGGTGG
GmJAG1_Motif0	Glyma.06G071600_Promoter|Gm06_5442045:5444045|+	667	676	+	6.62e-06	GTGTTGGAGT
GmJAG1_Motif0	Glyma.05G125300_Promoter|Gm05_31896457:31898457|+	679	688	+	6.62e-06	GTGTTGGAGT
GmJAG1_Motif0	Glyma.17G107050_Promoter|Gm17_8400784:8402784|+	716	725	+	6.62e-06	GTGTTGGAGT
GmJAG1_Motif0	Glyma.06G171900_Promoter|Gm06_14344183:14346183|+	738	747	+	6.62e-06	GTGTTGGAGT
GmJAG1_Motif0	Glyma.08G007100_Promoter|Gm08_538639:540639|+	745	754	+	6.62e-06	GAGTTGGTGG
GmJAG1_Motif0	Glyma.12G191300_Promoter|Gm12_36740773:36742773|+	755	764	+	6.62e-06	GTGTTGGAGT
GmJAG1_Motif0	Glyma.02G199800_Promoter|Gm02_40141546:40143546|+	760	769	+	6.62e-06	GTGTTGGAGT
GmJAG1_Motif0	Glyma.02G129200_Promoter|Gm02_12936172:12938172|+	761	770	+	6.62e-06	GTGTTGGAGT
GmJAG1_Motif0	Glyma.11G018100_Promoter|Gm11_1253488:1255488|+	761	770	+	6.62e-06	GTGTTGGAGT
GmJAG1_Motif0	Glyma.16G110900_Promoter|Gm16_24612353:24614353|+	770	779	+	6.62e-06	GAGTTGGTGG
GmJAG1_Motif0	Glyma.14G211900_Promoter|Gm14_48546121:48548121|+	774	783	+	6.62e-06	GAGTTGGTGG
GmJAG1_Motif0	Glyma.18G093600_Promoter|Gm18_9421719:9423719|+	778	787	+	6.62e-06	GAGTTGGTGG
GmJAG1_Motif0	Glyma.20G047000_Promoter|Gm20_8768119:8770119|+	788	797	+	6.62e-06	GAGTTGGTGG
GmJAG1_Motif0	Glyma.11G235200_Promoter|Gm11_37902835:37904835|+	793	802	+	6.62e-06	GTGTTGGAGT
GmJAG1_Motif0	Glyma.05G138000_Promoter|Gm05_33089446:33091446|+	803	812	+	6.62e-06	GTGTTGGAGT
GmJAG1_Motif0	Glyma.10G108900_Promoter|Gm10_24798068:24800068|+	849	858	+	6.62e-06	GTGTTGGAGT
GmJAG1_Motif0	Glyma.11G106100_Promoter|Gm11_8066249:8068249|+	861	870	+	6.62e-06	GTGTTGGAGT
GmJAG1_Motif0	Glyma.15G265200_Promoter|Gm15_51922480:51924480|+	875	884	+	6.62e-06	GTGTTGGAGT
GmJAG1_Motif0	Glyma.03G042600_Promoter|Gm03_5480618:5482618|+	880	889	+	6.62e-06	GTGTTGGAGT
GmJAG1_Motif0	Glyma.16G045400_Promoter|Gm16_4291783:4293783|+	893	902	+	6.62e-06	GTGTTGGAGT
GmJAG1_Motif0	Glyma.07G156901_Promoter|Gm07_19135085:19137085|+	895	904	+	6.62e-06	GAGTTGGTGG
GmJAG1_Motif0	Glyma.06G103000_Promoter|Gm06_8156189:8158189|+	926	935	+	6.62e-06	GTGTTGGAGT
GmJAG1_Motif0	Glyma.15G106900_Promoter|Gm15_8343940:8345940|+	936	945	+	6.62e-06	GTGTTGGAGT
GmJAG1_Motif0	Glyma.01G030500_Promoter|Gm01_3189946:3191946|+	960	969	+	6.62e-06	GTGTTGGAGT
GmJAG1_Motif0	Glyma.01G219900_Promoter|Gm01_56033219:56035219|+	979	988	+	6.62e-06	GTGTTGGAGT
GmJAG1_Motif0	Glyma.16G081400_Promoter|Gm16_8687164:8689164|+	985	994	+	6.62e-06	GAGTTGGTGG
GmJAG1_Motif0	Glyma.15G107400_Promoter|Gm15_8393118:8395118|+	1031	1040	+	6.62e-06	GAGTTGGTGG
GmJAG1_Motif0	Glyma.08G014600_Promoter|Gm08_1133203:1135203|+	1075	1084	+	6.62e-06	GTGTTGGAGT
GmJAG1_Motif0	Glyma.11G244500_Promoter|Gm11_38702875:38704875|+	1122	1131	+	6.62e-06	GAGTTGGTGG
GmJAG1_Motif0	Glyma.16G079800_Promoter|Gm16_8380841:8382841|+	1131	1140	+	6.62e-06	GTGTTGGAGT
GmJAG1_Motif0	Glyma.19G195200_Promoter|Gm19_45776795:45778795|+	1151	1160	+	6.62e-06	GAGTTGGTGG
GmJAG1_Motif0	Glyma.02G257900_Promoter|Gm02_46273667:46275667|+	1152	1161	+	6.62e-06	GAGTTGGTGG
GmJAG1_Motif0	Glyma.09G089400_Promoter|Gm09_11861167:11863167|+	1160	1169	+	6.62e-06	GTGTTGGAGT
GmJAG1_Motif0	Glyma.13G136700_Promoter|Gm13_24021479:24023479|+	1161	1170	+	6.62e-06	GTGTTGGAGT
GmJAG1_Motif0	Glyma.10G048800_Promoter|Gm10_4372465:4374465|+	1169	1178	+	6.62e-06	GTGTTGGAGT
GmJAG1_Motif0	Glyma.13G010900_Promoter|Gm13_3071853:3073853|+	1192	1201	+	6.62e-06	GTGTTGGAGT
GmJAG1_Motif0	Glyma.11G165502_Promoter|Gm11_21150571:21152571|+	1226	1235	+	6.62e-06	GAGTTGGTGG
GmJAG1_Motif0	Glyma.01G183300_Promoter|Gm01_52964762:52966762|+	1271	1280	+	6.62e-06	GAGTTGGTGG
GmJAG1_Motif0	Glyma.20G193300_Promoter|Gm20_43180210:43182210|+	1285	1294	+	6.62e-06	GAGTTGGTGG
GmJAG1_Motif0	Glyma.20G179800_Promoter|Gm20_41723579:41725579|+	1307	1316	+	6.62e-06	GTGTTGGAGT
GmJAG1_Motif0	Glyma.03G115200_Promoter|Gm03_33506212:33508212|+	1362	1371	+	6.62e-06	GAGTTGGTGG
GmJAG1_Motif0	Glyma.10G159100_Promoter|Gm10_39458198:39460198|+	1379	1388	+	6.62e-06	GAGTTGGTGG
GmJAG1_Motif0	Glyma.13G257900_Promoter|Gm13_35675835:35677835|+	1408	1417	+	6.62e-06	GTGTTGGAGT
GmJAG1_Motif0	Glyma.10G124200_Promoter|Gm10_32519990:32521990|+	1427	1436	+	6.62e-06	GAGTTGGTGG
GmJAG1_Motif0	Glyma.06G137500_Promoter|Gm06_11196312:11198312|+	1460	1469	+	6.62e-06	GAGTTGGTGG
GmJAG1_Motif0	Glyma.09G133875_Promoter|Gm09_34221863:34223863|+	1461	1470	+	6.62e-06	GAGTTGGTGG
GmJAG1_Motif0	Glyma.01G067300_Promoter|Gm01_10952357:10954357|+	1506	1515	+	6.62e-06	GTGTTGGAGT
GmJAG1_Motif0	Glyma.08G208100_Promoter|Gm08_16925849:16927849|+	1550	1559	+	6.62e-06	GAGTTGGTGG
GmJAG1_Motif0	Glyma.20G019100_Promoter|Gm20_1979470:1981470|+	1553	1562	+	6.62e-06	GAGTTGGTGG
GmJAG1_Motif0	Glyma.05G102300_Promoter|Gm05_27143580:27145580|+	1564	1573	+	6.62e-06	GTGTTGGAGT
GmJAG1_Motif0	Glyma.13G361600_Promoter|Gm13_44208257:44210257|+	1670	1679	+	6.62e-06	GAGTTGGTGG
GmJAG1_Motif0	Glyma.06G285400_Promoter|Gm06_46994851:46996851|+	1674	1683	+	6.62e-06	GTGTTGGAGT
GmJAG1_Motif0	Glyma.10G136750_Promoter|Gm10_37092852:37094852|+	1721	1730	+	6.62e-06	GAGTTGGTGG
GmJAG1_Motif0	Glyma.17G236700_Promoter|Gm17_39289634:39291634|+	1764	1773	+	6.62e-06	GTGTTGGAGT
GmJAG1_Motif0	Glyma.19G171000_Promoter|Gm19_43668866:43670866|+	1807	1816	+	6.62e-06	GTGTTGGAGT
GmJAG1_Motif0	Glyma.05G240700_Promoter|Gm05_41613154:41615154|+	1856	1865	+	6.62e-06	GTGTTGGAGT
GmJAG1_Motif0	Glyma.01G203700_Promoter|Gm01_54790155:54792155|+	1872	1881	+	6.62e-06	GAGTTGGTGG
GmJAG1_Motif0	Glyma.01G009500_Promoter|Gm01_937498:939498|+	1877	1886	+	6.62e-06	GAGTTGGTGG
GmJAG1_Motif0	Glyma.08G338100_Promoter|Gm08_44879884:44881884|+	1904	1913	+	6.62e-06	GTGTTGGAGT
GmJAG1_Motif0	Glyma.07G179600_Promoter|Gm07_34848054:34850054|+	1909	1918	+	6.62e-06	GTGTTGGAGT
GmJAG1_Motif0	Glyma.04G064300_Promoter|Gm04_5330988:5332988|+	1963	1972	+	6.62e-06	GTGTTGGAGT
GmJAG1_Motif0	Glyma.08G337300_Promoter|Gm08_44794752:44796752|+	1965	1974	+	6.62e-06	GAGTTGGTGG
GmJAG1_Motif0	Glyma.14G138980_Promoter|Gm14_36927767:36929767|+	1975	1984	+	6.62e-06	GTGTTGGAGT
GmJAG1_Motif0	Glyma.09G075850_Promoter|Gm09_8221452:8223452|+	1984	1993	+	6.62e-06	GTGTTGGAGT
GmJAG1_Motif0	Glyma.08G024100_Promoter|Gm08_1925150:1927150|+	1988	1997	+	6.62e-06	GAGTTGGTGG
GmJAG1_Motif0	Glyma.01G152600_Promoter|Gm01_50068340:50070340|-	20	29	-	6.62e-06	GTGTTGGAGT
GmJAG1_Motif0	Glyma.20G104000_Promoter|Gm20_34626379:34628379|-	45	54	-	6.62e-06	GAGTTGGTGG
GmJAG1_Motif0	Glyma.02G199700_Promoter|Gm02_40140371:40142371|-	58	67	-	6.62e-06	GTGTTGGAGT
GmJAG1_Motif0	Glyma.01G243300_Promoter|Gm01_57723279:57725279|-	73	82	-	6.62e-06	GTGTTGGAGT
GmJAG1_Motif0	Glyma.03G126700_Promoter|Gm03_35275521:35277521|-	78	87	-	6.62e-06	GTGTTGGAGT
GmJAG1_Motif0	Glyma.19G095551_Promoter|Gm19_34291366:34293366|-	78	87	-	6.62e-06	GTGTTGGAGT
GmJAG1_Motif0	Glyma.18G185251_Promoter|Gm18_44853129:44855129|-	80	89	-	6.62e-06	GTGTTGGAGT
GmJAG1_Motif0	Glyma.19G035800_Promoter|Gm19_4814228:4816228|-	91	100	-	6.62e-06	GTGTTGGAGT
GmJAG1_Motif0	Glyma.18G263700_Promoter|Gm18_55174460:55176460|-	92	101	-	6.62e-06	GTGTTGGAGT
GmJAG1_Motif0	Glyma.06G289000_Promoter|Gm06_47369110:47371110|-	107	116	-	6.62e-06	GTGTTGGAGT
GmJAG1_Motif0	Glyma.10G022600_Promoter|Gm10_1954836:1956836|-	158	167	-	6.62e-06	GAGTTGGTGG
GmJAG1_Motif0	Glyma.01G174200_Promoter|Gm01_52221671:52223671|-	182	191	-	6.62e-06	GTGTTGGAGT
GmJAG1_Motif0	Glyma.10G270100_Promoter|Gm10_49310985:49312985|-	185	194	-	6.62e-06	GAGTTGGTGG
GmJAG1_Motif0	Glyma.20G052800_Promoter|Gm20_11916826:11918826|-	216	225	-	6.62e-06	GTGTTGGAGT
GmJAG1_Motif0	Glyma.08G319900_Promoter|Gm08_43293877:43295877|-	251	260	-	6.62e-06	GTGTTGGAGT
GmJAG1_Motif0	Glyma.10G126025_Promoter|Gm10_33395949:33397949|-	253	262	-	6.62e-06	GTGTTGGAGT
GmJAG1_Motif0	Glyma.08G337200_Promoter|Gm08_44794977:44796977|-	253	262	-	6.62e-06	GAGTTGGTGG
GmJAG1_Motif0	Glyma.09G006000_Promoter|Gm09_465487:467487|-	263	272	-	6.62e-06	GTGTTGGAGT
GmJAG1_Motif0	Glyma.15G074500_Promoter|Gm15_5687406:5689406|-	313	322	-	6.62e-06	GAGTTGGTGG
GmJAG1_Motif0	Glyma.20G046501_Promoter|Gm20_8608360:8610360|-	326	335	-	6.62e-06	GTGTTGGAGT
GmJAG1_Motif0	Glyma.18G127500_Promoter|Gm18_17037347:17039347|-	365	374	-	6.62e-06	GAGTTGGTGG
GmJAG1_Motif0	Glyma.05G190300_Promoter|Gm05_37611526:37613526|-	392	401	-	6.62e-06	GTGTTGGAGT
GmJAG1_Motif0	Glyma.09G020500_Promoter|Gm09_1616200:1618200|-	394	403	-	6.62e-06	GTGTTGGAGT
GmJAG1_Motif0	Glyma.15G106800_Promoter|Gm15_8343282:8345282|-	399	408	-	6.62e-06	GTGTTGGAGT
GmJAG1_Motif0	Glyma.11G170100_Promoter|Gm11_23526698:23528698|-	440	449	-	6.62e-06	GTGTTGGAGT
GmJAG1_Motif0	Glyma.10G005600_Promoter|Gm10_573425:575425|-	449	458	-	6.62e-06	GTGTTGGAGT
GmJAG1_Motif0	Glyma.15G054800_Promoter|Gm15_4292560:4294560|-	465	474	-	6.62e-06	GTGTTGGAGT
GmJAG1_Motif0	Glyma.11G153800_Promoter|Gm11_18589867:18591867|-	480	489	-	6.62e-06	GTGTTGGAGT
GmJAG1_Motif0	Glyma.18G033500_Promoter|Gm18_2568204:2570204|-	506	515	-	6.62e-06	GTGTTGGAGT
GmJAG1_Motif0	Glyma.15G130300_Promoter|Gm15_10410143:10412143|-	507	516	-	6.62e-06	GAGTTGGTGG
GmJAG1_Motif0	Glyma.16G071000_Promoter|Gm16_7064271:7066271|-	508	517	-	6.62e-06	GTGTTGGAGT
GmJAG1_Motif0	Glyma.10G052600_Promoter|Gm10_4725888:4727888|-	541	550	-	6.62e-06	GTGTTGGAGT
GmJAG1_Motif0	Glyma.10G158600_Promoter|Gm10_39405596:39407596|-	598	607	-	6.62e-06	GTGTTGGAGT
GmJAG1_Motif0	Glyma.19G036100_Promoter|Gm19_4879721:4881721|-	601	610	-	6.62e-06	GTGTTGGAGT
GmJAG1_Motif0	Glyma.17G027500_Promoter|Gm17_2031552:2033552|-	617	626	-	6.62e-06	GAGTTGGTGG
GmJAG1_Motif0	Glyma.18G076200_Promoter|Gm18_7166827:7168827|-	640	649	-	6.62e-06	GAGTTGGTGG
GmJAG1_Motif0	Glyma.20G170000_Promoter|Gm20_40741307:40743307|-	666	675	-	6.62e-06	GAGTTGGTGG
GmJAG1_Motif0	Glyma.04G050300_Promoter|Gm04_4086131:4088131|-	710	719	-	6.62e-06	GAGTTGGTGG
GmJAG1_Motif0	Glyma.09G020700_Promoter|Gm09_1634698:1636698|-	731	740	-	6.62e-06	GAGTTGGTGG
GmJAG1_Motif0	Glyma.11G006100_Promoter|Gm11_434132:436132|-	760	769	-	6.62e-06	GTGTTGGAGT
GmJAG1_Motif0	Glyma.14G160600_Promoter|Gm14_38258034:38260034|-	779	788	-	6.62e-06	GAGTTGGTGG
GmJAG1_Motif0	Glyma.09G089900_Promoter|Gm09_12031395:12033395|-	816	825	-	6.62e-06	GTGTTGGAGT
GmJAG1_Motif0	Glyma.16G089550_Promoter|Gm16_11914074:11916074|-	843	852	-	6.62e-06	GTGTTGGAGT
GmJAG1_Motif0	Glyma.15G123800_Promoter|Gm15_9780380:9782380|-	894	903	-	6.62e-06	GTGTTGGAGT
GmJAG1_Motif0	Glyma.13G294500_Promoter|Gm13_38777086:38779086|-	936	945	-	6.62e-06	GAGTTGGTGG
GmJAG1_Motif0	Glyma.18G185300_Promoter|Gm18_44854021:44856021|-	972	981	-	6.62e-06	GTGTTGGAGT
GmJAG1_Motif0	Glyma.09G075800_Promoter|Gm09_8222421:8224421|-	978	987	-	6.62e-06	GTGTTGGAGT
GmJAG1_Motif0	Glyma.19G195100_Promoter|Gm19_45776981:45778981|-	1028	1037	-	6.62e-06	GAGTTGGTGG
GmJAG1_Motif0	Glyma.12G224700_Promoter|Gm12_39857316:39859316|-	1040	1049	-	6.62e-06	GTGTTGGAGT
GmJAG1_Motif0	Glyma.08G014000_Promoter|Gm08_1084677:1086677|-	1086	1095	-	6.62e-06	GAGTTGGTGG
GmJAG1_Motif0	Glyma.07G188600_Promoter|Gm07_35967751:35969751|-	1106	1115	-	6.62e-06	GTGTTGGAGT
GmJAG1_Motif0	Glyma.13G155100_Promoter|Gm13_26461059:26463059|-	1112	1121	-	6.62e-06	GAGTTGGTGG
GmJAG1_Motif0	Glyma.09G229900_Promoter|Gm09_45767781:45769781|-	1118	1127	-	6.62e-06	GTGTTGGAGT
GmJAG1_Motif0	Glyma.20G210800_Promoter|Gm20_44670824:44672824|-	1226	1235	-	6.62e-06	GTGTTGGAGT
GmJAG1_Motif0	Glyma.15G170050_Promoter|Gm15_15295945:15297945|-	1230	1239	-	6.62e-06	GAGTTGGTGG
GmJAG1_Motif0	Glyma.12G082550_Promoter|Gm12_6526230:6528230|-	1235	1244	-	6.62e-06	GTGTTGGAGT
GmJAG1_Motif0	Glyma.15G023600_Promoter|Gm15_1876092:1878092|-	1269	1278	-	6.62e-06	GAGTTGGTGG
GmJAG1_Motif0	Glyma.18G165200_Promoter|Gm18_38247643:38249643|-	1272	1281	-	6.62e-06	GTGTTGGAGT
GmJAG1_Motif0	Glyma.15G023600_Promoter|Gm15_1876092:1878092|-	1315	1324	-	6.62e-06	GAGTTGGTGG
GmJAG1_Motif0	Glyma.10G206032_Promoter|Gm10_43831618:43833618|-	1325	1334	-	6.62e-06	GTGTTGGAGT
GmJAG1_Motif0	Glyma.20G018300_Promoter|Gm20_1900944:1902944|-	1330	1339	-	6.62e-06	GAGTTGGTGG
GmJAG1_Motif0	Glyma.12G047000_Promoter|Gm12_3402540:3404540|-	1373	1382	-	6.62e-06	GTGTTGGAGT
GmJAG1_Motif0	Glyma.03G019100_Promoter|Gm03_1884737:1886737|-	1374	1383	-	6.62e-06	GAGTTGGTGG
GmJAG1_Motif0	Glyma.07G187800_Promoter|Gm07_35899887:35901887|-	1387	1396	-	6.62e-06	GAGTTGGTGG
GmJAG1_Motif0	Glyma.17G141800_Promoter|Gm17_11515556:11517556|-	1403	1412	-	6.62e-06	GAGTTGGTGG
GmJAG1_Motif0	Glyma.01G030400_Promoter|Gm01_3190328:3192328|-	1415	1424	-	6.62e-06	GTGTTGGAGT
GmJAG1_Motif0	Glyma.08G162500_Promoter|Gm08_12786982:12788982|-	1456	1465	-	6.62e-06	GTGTTGGAGT
GmJAG1_Motif0	Glyma.08G232900_Promoter|Gm08_19367089:19369089|-	1464	1473	-	6.62e-06	GTGTTGGAGT
GmJAG1_Motif0	Glyma.19G076800_Promoter|Gm19_28185259:28187259|-	1479	1488	-	6.62e-06	GAGTTGGTGG
GmJAG1_Motif0	Glyma.02G021200_Promoter|Gm02_1880096:1882096|-	1523	1532	-	6.62e-06	GAGTTGGTGG
GmJAG1_Motif0	Glyma.01G233700_Promoter|Gm01_57107190:57109190|-	1556	1565	-	6.62e-06	GAGTTGGTGG
GmJAG1_Motif0	Glyma.01G203650_Promoter|Gm01_54791610:54793610|-	1576	1585	-	6.62e-06	GAGTTGGTGG
GmJAG1_Motif0	Glyma.11G122200_Promoter|Gm11_9298557:9300557|-	1607	1616	-	6.62e-06	GTGTTGGAGT
GmJAG1_Motif0	Glyma.11G085750_Promoter|Gm11_6445004:6447004|-	1656	1665	-	6.62e-06	GTGTTGGAGT
GmJAG1_Motif0	Glyma.08G013300_Promoter|Gm08_1050205:1052205|-	1677	1686	-	6.62e-06	GTGTTGGAGT
GmJAG1_Motif0	Glyma.03G037009_Promoter|Gm03_4710618:4712618|-	1690	1699	-	6.62e-06	GTGTTGGAGT
GmJAG1_Motif0	Glyma.14G196200_Promoter|Gm14_47007008:47009008|-	1694	1703	-	6.62e-06	GTGTTGGAGT
GmJAG1_Motif0	Glyma.15G195201_Promoter|Gm15_23067209:23069209|-	1705	1714	-	6.62e-06	GTGTTGGAGT
GmJAG1_Motif0	Glyma.08G322400_Promoter|Gm08_43507202:43509202|-	1706	1715	-	6.62e-06	GTGTTGGAGT
GmJAG1_Motif0	Glyma.05G219100_Promoter|Gm05_39919382:39921382|-	1730	1739	-	6.62e-06	GTGTTGGAGT
GmJAG1_Motif0	Glyma.06G268467_Promoter|Gm06_45288416:45290416|-	1775	1784	-	6.62e-06	GTGTTGGAGT
GmJAG1_Motif0	Glyma.17G057100_Promoter|Gm17_4332861:4334861|-	1781	1790	-	6.62e-06	GAGTTGGTGG
GmJAG1_Motif0	Glyma.06G137200_Promoter|Gm06_11189821:11191821|-	1797	1806	-	6.62e-06	GAGTTGGTGG
GmJAG1_Motif0	Glyma.16G011100_Promoter|Gm16_969565:971565|-	1801	1810	-	6.62e-06	GAGTTGGTGG
GmJAG1_Motif0	Glyma.15G034800_Promoter|Gm15_2773559:2775559|-	1808	1817	-	6.62e-06	GAGTTGGTGG
GmJAG1_Motif0	Glyma.16G036400_Promoter|Gm16_3447629:3449629|-	1841	1850	-	6.62e-06	GAGTTGGTGG
GmJAG1_Motif0	Glyma.06G137100_Promoter|Gm06_11184095:11186095|-	1844	1853	-	6.62e-06	GAGTTGGTGG
GmJAG1_Motif0	Glyma.07G206000_Promoter|Gm07_37834795:37836795|-	1863	1872	-	6.62e-06	GTGTTGGAGT
GmJAG1_Motif0	Glyma.15G272500_Promoter|Gm15_52984226:52986226|-	1867	1876	-	6.62e-06	GAGTTGGTGG
GmJAG1_Motif0	Glyma.09G176300_Promoter|Gm09_40977906:40979906|-	1885	1894	-	6.62e-06	GAGTTGGTGG
GmJAG1_Motif0	Glyma.06G179500_Promoter|Gm06_15198933:15200933|-	1888	1897	-	6.62e-06	GTGTTGGAGT
GmJAG1_Motif0	Glyma.05G111700_Promoter|Gm05_29778434:29780434|-	1922	1931	-	6.62e-06	GTGTTGGAGT
GmJAG1_Motif0	Glyma.19G241700_Promoter|Gm19_49477013:49479013|-	1925	1934	-	6.62e-06	GAGTTGGTGG
GmJAG1_Motif0	Glyma.10G127500_Promoter|Gm10_34025152:34027152|-	1943	1952	-	6.62e-06	GTGTTGGAGT
GmJAG1_Motif0	Glyma.20G078700_Promoter|Gm20_29132681:29134681|-	1943	1952	-	6.62e-06	GTGTTGGAGT
GmJAG1_Motif0	Glyma.18G067500_Promoter|Gm18_6227886:6229886|-	1956	1965	-	6.62e-06	GAGTTGGTGG
GmJAG1_Motif0	Glyma.12G147000_Promoter|Gm12_20449912:20451912|-	1965	1974	-	6.62e-06	GTGTTGGAGT
GmJAG1_Motif0	Glyma.07G132400_Promoter|Gm07_15487799:15489799|-	1971	1980	-	6.62e-06	GTGTTGGAGT
GmJAG1_Motif0	Glyma.01G088650_Promoter|Gm01_26933081:26935081|-	1983	1992	-	6.62e-06	GTGTTGGAGT
GmJAG1_Motif0	Glyma.11G008400_Promoter|Gm11_574165:576165|-	1986	1995	-	6.62e-06	GTGTTGGAGT
GmJAG1_Motif0	Glyma.18G181300_Promoter|Gm18_43907907:43909907|-	1990	1999	-	6.62e-06	GTGTTGGAGT
GmJAG1_Motif0	Glyma.04G090000_Promoter|Gm04_7891638:7893638|-	1992	2001	-	6.62e-06	GAGTTGGTGG
GmJAG1_Motif0	Glyma.08G064100_Promoter|Gm08_4907654:4909654|+	29	38	+	7.36e-06	GGGTTGGAGT
GmJAG1_Motif0	Glyma.17G226300_Promoter|Gm17_37996803:37998803|+	114	123	+	7.36e-06	GGGTTGGAGT
GmJAG1_Motif0	Glyma.18G093400_Promoter|Gm18_9346865:9348865|+	132	141	+	7.36e-06	GGGTTGGAGT
GmJAG1_Motif0	Glyma.04G219800_Promoter|Gm04_47863028:47865028|+	159	168	+	7.36e-06	GGGTTGGAGT
GmJAG1_Motif0	Glyma.15G231000_Promoter|Gm15_44077529:44079529|+	169	178	+	7.36e-06	GGGTTGGAGT
GmJAG1_Motif0	Glyma.09G074732_Promoter|Gm09_8059889:8061889|+	278	287	+	7.36e-06	GGGTTGGAGT
GmJAG1_Motif0	Glyma.14G139250_Promoter|Gm14_22577089:22579089|+	286	295	+	7.36e-06	GGGTTGGAGT
GmJAG1_Motif0	Glyma.04G092900_Promoter|Gm04_8202005:8204005|+	307	316	+	7.36e-06	GGGTTGGAGT
GmJAG1_Motif0	Glyma.17G161600_Promoter|Gm17_14032926:14034926|+	326	335	+	7.36e-06	GGGTTGGAGT
GmJAG1_Motif0	Glyma.19G012350_Promoter|Gm19_1182900:1184900|+	362	371	+	7.36e-06	GGGTTGGAGT
GmJAG1_Motif0	Glyma.02G285900_Promoter|Gm02_48496481:48498481|+	378	387	+	7.36e-06	GGGTTGGAGT
GmJAG1_Motif0	Glyma.06G094700_Promoter|Gm06_7436799:7438799|+	473	482	+	7.36e-06	GGGTTGGAGT
GmJAG1_Motif0	Glyma.12G003100_Promoter|Gm12_251293:253293|+	481	490	+	7.36e-06	GGGTTGGAGT
GmJAG1_Motif0	Glyma.16G139400_Promoter|Gm16_29876034:29878034|+	483	492	+	7.36e-06	GGGTTGGAGT
GmJAG1_Motif0	Glyma.06G112600_Promoter|Gm06_9102326:9104326|+	570	579	+	7.36e-06	GGGTTGGAGT
GmJAG1_Motif0	Glyma.01G033700_Promoter|Gm01_3524527:3526527|+	585	594	+	7.36e-06	GGGTTGGAGT
GmJAG1_Motif0	Glyma.11G148100_Promoter|Gm11_17644863:17646863|+	598	607	+	7.36e-06	GGGTTGGAGT
GmJAG1_Motif0	Glyma.03G202100_Promoter|Gm03_42199838:42201838|+	614	623	+	7.36e-06	GGGTTGGAGT
GmJAG1_Motif0	Glyma.13G218500_Promoter|Gm13_32594037:32596037|+	618	627	+	7.36e-06	GGGTTGGAGT
GmJAG1_Motif0	Glyma.19G077600_Promoter|Gm19_28438229:28440229|+	756	765	+	7.36e-06	GGGTTGGAGT
GmJAG1_Motif0	Glyma.05G016100_Promoter|Gm05_1453654:1455654|+	765	774	+	7.36e-06	GGGTTGGAGT
GmJAG1_Motif0	Glyma.13G008200_Promoter|Gm13_2445357:2447357|+	781	790	+	7.36e-06	GGGTTGGAGT
GmJAG1_Motif0	Glyma.15G260300_Promoter|Gm15_51271494:51273494|+	822	831	+	7.36e-06	GGGTTGGAGT
GmJAG1_Motif0	Glyma.19G142500_Promoter|Gm19_40789454:40791454|+	828	837	+	7.36e-06	GGGTTGGAGT
GmJAG1_Motif0	Glyma.11G154005_Promoter|Gm11_11550895:11552895|+	838	847	+	7.36e-06	GGGTTGGAGT
GmJAG1_Motif0	Glyma.05G132700_Promoter|Gm05_32601651:32603651|+	839	848	+	7.36e-06	GGGTTGGAGT
GmJAG1_Motif0	Glyma.08G346000_Promoter|Gm08_45455274:45457274|+	905	914	+	7.36e-06	GGGTTGGAGT
GmJAG1_Motif0	Glyma.17G258600_Promoter|Gm17_41376036:41378036|+	929	938	+	7.36e-06	GGGTTGGAGT
GmJAG1_Motif0	Glyma.10G002300_Promoter|Gm10_246911:248911|+	952	961	+	7.36e-06	GGGTTGGAGT
GmJAG1_Motif0	Glyma.10G174500_Promoter|Gm10_40906483:40908483|+	964	973	+	7.36e-06	GGGTTGGAGT
GmJAG1_Motif0	Glyma.06G094800_Promoter|Gm06_7436307:7438307|+	965	974	+	7.36e-06	GGGTTGGAGT
GmJAG1_Motif0	Glyma.04G093000_Promoter|Gm04_8201319:8203319|+	993	1002	+	7.36e-06	GGGTTGGAGT
GmJAG1_Motif0	Glyma.02G185200_Promoter|Gm02_34432310:34434310|+	1140	1149	+	7.36e-06	GGGTTGGAGT
GmJAG1_Motif0	Glyma.01G228800_Promoter|Gm01_56764152:56766152|+	1204	1213	+	7.36e-06	GGGTTGGAGT
GmJAG1_Motif0	Glyma.16G104000_Promoter|Gm16_21253646:21255646|+	1211	1220	+	7.36e-06	GGGTTGGAGT
GmJAG1_Motif0	Glyma.18G156100_Promoter|Gm18_34172231:34174231|+	1228	1237	+	7.36e-06	GGGTTGGAGT
GmJAG1_Motif0	Glyma.16G010466_Promoter|Gm16_928979:930979|+	1260	1269	+	7.36e-06	GGGTTGGAGT
GmJAG1_Motif0	Glyma.10G147000_Promoter|Gm10_38387074:38389074|+	1269	1278	+	7.36e-06	GGGTTGGAGT
GmJAG1_Motif0	Glyma.18G257700_Promoter|Gm18_54613024:54615024|+	1308	1317	+	7.36e-06	GGGTTGGAGT
GmJAG1_Motif0	Glyma.12G009800_Promoter|Gm12_699780:701780|+	1334	1343	+	7.36e-06	GGGTTGGAGT
GmJAG1_Motif0	Glyma.14G139200_Promoter|Gm14_22576030:22578030|+	1345	1354	+	7.36e-06	GGGTTGGAGT
GmJAG1_Motif0	Glyma.20G171733_Promoter|Gm20_40915349:40917349|+	1530	1539	+	7.36e-06	GGGTTGGAGT
GmJAG1_Motif0	Glyma.05G125900_Promoter|Gm05_31973589:31975589|+	1576	1585	+	7.36e-06	GGGTTGGAGT
GmJAG1_Motif0	Glyma.15G250900_Promoter|Gm15_49899757:49901757|+	1585	1594	+	7.36e-06	GGGTTGGAGT
GmJAG1_Motif0	Glyma.12G066150_Promoter|Gm12_4850175:4852175|+	1587	1596	+	7.36e-06	GGGTTGGAGT
GmJAG1_Motif0	Glyma.18G031932_Promoter|Gm18_2469911:2471911|+	1604	1613	+	7.36e-06	GGGTTGGAGT
GmJAG1_Motif0	Glyma.08G064000_Promoter|Gm08_4906079:4908079|+	1604	1613	+	7.36e-06	GGGTTGGAGT
GmJAG1_Motif0	Glyma.04G214700_Promoter|Gm04_47444773:47446773|+	1927	1936	+	7.36e-06	GGGTTGGAGT
GmJAG1_Motif0	Glyma.08G080333_Promoter|Gm08_6090005:6092005|+	1947	1956	+	7.36e-06	GGGTTGGAGT
GmJAG1_Motif0	Glyma.03G217200_Promoter|Gm03_43282989:43284989|+	1952	1961	+	7.36e-06	GGGTTGGAGT
GmJAG1_Motif0	Glyma.18G030100_Promoter|Gm18_2295735:2297735|+	1954	1963	+	7.36e-06	GGGTTGGAGT
GmJAG1_Motif0	Glyma.15G106900_Promoter|Gm15_8343940:8345940|+	1956	1965	+	7.36e-06	GGGTTGGAGT
GmJAG1_Motif0	Glyma.03G228700_Promoter|Gm03_44245040:44247040|-	44	53	-	7.36e-06	GGGTTGGAGT
GmJAG1_Motif0	Glyma.06G172800_Promoter|Gm06_14464727:14466727|-	75	84	-	7.36e-06	GGGTTGGAGT
GmJAG1_Motif0	Glyma.13G118400_Promoter|Gm13_22151054:22153054|-	98	107	-	7.36e-06	GGGTTGGAGT
GmJAG1_Motif0	Glyma.14G135100_Promoter|Gm14_19591903:19593903|-	169	178	-	7.36e-06	GGGTTGGAGT
GmJAG1_Motif0	Glyma.20G127200_Promoter|Gm20_36917169:36919169|-	174	183	-	7.36e-06	GGGTTGGAGT
GmJAG1_Motif0	Glyma.09G110200_Promoter|Gm09_20935626:20937626|-	217	226	-	7.36e-06	GGGTTGGAGT
GmJAG1_Motif0	Glyma.14G091700_Promoter|Gm14_8756431:8758431|-	242	251	-	7.36e-06	GGGTTGGAGT
GmJAG1_Motif0	Glyma.07G197500_Promoter|Gm07_36937530:36939530|-	260	269	-	7.36e-06	GGGTTGGAGT
GmJAG1_Motif0	Glyma.04G222800_Promoter|Gm04_48155460:48157460|-	351	360	-	7.36e-06	GGGTTGGAGT
GmJAG1_Motif0	Glyma.13G306400_Promoter|Gm13_39633981:39635981|-	364	373	-	7.36e-06	GGGTTGGAGT
GmJAG1_Motif0	Glyma.17G223000_Promoter|Gm17_37528882:37530882|-	366	375	-	7.36e-06	GGGTTGGAGT
GmJAG1_Motif0	Glyma.05G073300_Promoter|Gm05_8323546:8325546|-	407	416	-	7.36e-06	GGGTTGGAGT
GmJAG1_Motif0	Glyma.05G055400_Promoter|Gm05_5146398:5148398|-	444	453	-	7.36e-06	GGGTTGGAGT
GmJAG1_Motif0	Glyma.20G135800_Promoter|Gm20_37539344:37541344|-	482	491	-	7.36e-06	GGGTTGGAGT
GmJAG1_Motif0	Glyma.09G259600_Promoter|Gm09_48218467:48220467|-	607	616	-	7.36e-06	GGGTTGGAGT
GmJAG1_Motif0	Glyma.20G148781_Promoter|Gm20_38723408:38725408|-	626	635	-	7.36e-06	GGGTTGGAGT
GmJAG1_Motif0	Glyma.18G030000_Promoter|Gm18_2296370:2298370|-	674	683	-	7.36e-06	GGGTTGGAGT
GmJAG1_Motif0	Glyma.19G152900_Promoter|Gm19_41764370:41766370|-	793	802	-	7.36e-06	GGGTTGGAGT
GmJAG1_Motif0	Glyma.19G145950_Promoter|Gm19_41136649:41138649|-	836	845	-	7.36e-06	GGGTTGGAGT
GmJAG1_Motif0	Glyma.06G256900_Promoter|Gm06_43324701:43326701|-	845	854	-	7.36e-06	GGGTTGGAGT
GmJAG1_Motif0	Glyma.06G212000_Promoter|Gm06_21666575:21668575|-	877	886	-	7.36e-06	GGGTTGGAGT
GmJAG1_Motif0	Glyma.20G148741_Promoter|Gm20_38723674:38725674|-	892	901	-	7.36e-06	GGGTTGGAGT
GmJAG1_Motif0	Glyma.01G180500_Promoter|Gm01_52798050:52800050|-	903	912	-	7.36e-06	GGGTTGGAGT
GmJAG1_Motif0	Glyma.01G016200_Promoter|Gm01_1557459:1559459|-	921	930	-	7.36e-06	GGGTTGGAGT
GmJAG1_Motif0	Glyma.09G232300_Promoter|Gm09_45942102:45944102|-	930	939	-	7.36e-06	GGGTTGGAGT
GmJAG1_Motif0	Glyma.11G052100_Promoter|Gm11_3904823:3906823|-	972	981	-	7.36e-06	GGGTTGGAGT
GmJAG1_Motif0	Glyma.13G168400_Promoter|Gm13_27693547:27695547|-	1050	1059	-	7.36e-06	GGGTTGGAGT
GmJAG1_Motif0	Glyma.17G010000_Promoter|Gm17_804480:806480|-	1107	1116	-	7.36e-06	GGGTTGGAGT
GmJAG1_Motif0	Glyma.08G215000_Promoter|Gm08_17499712:17501712|-	1169	1178	-	7.36e-06	GGGTTGGAGT
GmJAG1_Motif0	Glyma.01G179600_Promoter|Gm01_52657860:52659860|-	1208	1217	-	7.36e-06	GGGTTGGAGT
GmJAG1_Motif0	Glyma.18G295000_Promoter|Gm18_57527589:57529589|-	1341	1350	-	7.36e-06	GGGTTGGAGT
GmJAG1_Motif0	Glyma.03G129200_Promoter|Gm03_35578921:35580921|-	1356	1365	-	7.36e-06	GGGTTGGAGT
GmJAG1_Motif0	Glyma.20G051300_Promoter|Gm20_11349958:11351958|-	1374	1383	-	7.36e-06	GGGTTGGAGT
GmJAG1_Motif0	Glyma.06G276100_Promoter|Gm06_46309609:46311609|-	1457	1466	-	7.36e-06	GGGTTGGAGT
GmJAG1_Motif0	Glyma.13G106200_Promoter|Gm13_21082310:21084310|-	1547	1556	-	7.36e-06	GGGTTGGAGT
GmJAG1_Motif0	Glyma.18G176700_Promoter|Gm18_42441195:42443195|-	1552	1561	-	7.36e-06	GGGTTGGAGT
GmJAG1_Motif0	Glyma.18G256100_Promoter|Gm18_54495274:54497274|-	1615	1624	-	7.36e-06	GGGTTGGAGT
GmJAG1_Motif0	Glyma.15G089200_Promoter|Gm15_6851760:6853760|-	1688	1697	-	7.36e-06	GGGTTGGAGT
GmJAG1_Motif0	Glyma.20G148821_Promoter|Gm20_38724522:38726522|-	1740	1749	-	7.36e-06	GGGTTGGAGT
GmJAG1_Motif0	Glyma.11G013900_Promoter|Gm11_948834:950834|-	1928	1937	-	7.36e-06	GGGTTGGAGT
GmJAG1_Motif0	Glyma.12G093200_Promoter|Gm12_7613820:7615820|-	1965	1974	-	7.36e-06	GGGTTGGAGT
GmJAG1_Motif0	Glyma.01G027800_Promoter|Gm01_2903994:2905994|-	1975	1984	-	7.36e-06	GGGTTGGAGT
GmJAG1_Motif0	Glyma.19G181550_Promoter|Gm19_44463171:44465171|-	1982	1991	-	7.36e-06	GGGTTGGAGT
GmJAG1_Motif0	Glyma.16G067100_Promoter|Gm16_6607466:6609466|-	1984	1993	-	7.36e-06	GGGTTGGAGT
GmJAG1_Motif0	Glyma.18G256151_Promoter|Gm18_54495649:54497649|-	1990	1999	-	7.36e-06	GGGTTGGAGT
GmJAG1_Motif0	Glyma.18G078100_Promoter|Gm18_7408227:7410227|+	44	53	+	8.11e-06	GTGTTGGAGC
GmJAG1_Motif0	Glyma.12G200700_Promoter|Gm12_37603469:37605469|+	48	57	+	8.11e-06	GTGTTGGAGC
GmJAG1_Motif0	Glyma.01G135600_Promoter|Gm01_46885856:46887856|+	130	139	+	8.11e-06	GTGTTGGAGC
GmJAG1_Motif0	Glyma.12G178300_Promoter|Gm12_35287587:35289587|+	132	141	+	8.11e-06	GTGTTGGAGC
GmJAG1_Motif0	Glyma.08G169201_Promoter|Gm08_13568971:13570971|+	164	173	+	8.11e-06	GTGTTGGAGC
GmJAG1_Motif0	Glyma.04G210700_Promoter|Gm04_47063784:47065784|+	170	179	+	8.11e-06	GTGTTGGAGC
GmJAG1_Motif0	Glyma.13G149900_Promoter|Gm13_25421728:25423728|+	223	232	+	8.11e-06	GTGTTGGAGC
GmJAG1_Motif0	Glyma.13G263300_Promoter|Gm13_36062515:36064515|+	228	237	+	8.11e-06	GTGTTGGAGC
GmJAG1_Motif0	Glyma.14G168800_Promoter|Gm14_42679169:42681169|+	247	256	+	8.11e-06	GTGTTGGAGC
GmJAG1_Motif0	Glyma.01G207300_Promoter|Gm01_55041073:55043073|+	372	381	+	8.11e-06	GTGTTGGAGC
GmJAG1_Motif0	Glyma.05G023601_Promoter|Gm05_2053922:2055922|+	547	556	+	8.11e-06	GTGTTGGAGC
GmJAG1_Motif0	Glyma.16G125400_Promoter|Gm16_27785007:27787007|+	700	709	+	8.11e-06	GTGTTGGAGC
GmJAG1_Motif0	Glyma.01G179300_Promoter|Gm01_52629360:52631360|+	910	919	+	8.11e-06	GTGTTGGAGC
GmJAG1_Motif0	Glyma.08G246300_Promoter|Gm08_21372563:21374563|+	966	975	+	8.11e-06	GTGTTGGAGC
GmJAG1_Motif0	Glyma.13G234400_Promoter|Gm13_33906567:33908567|+	1018	1027	+	8.11e-06	GTGTTGGAGC
GmJAG1_Motif0	Glyma.14G018000_Promoter|Gm14_1276522:1278522|+	1063	1072	+	8.11e-06	GTGTTGGAGC
GmJAG1_Motif0	Glyma.08G090600_Promoter|Gm08_6819964:6821964|+	1101	1110	+	8.11e-06	GTGTTGGAGC
GmJAG1_Motif0	Glyma.14G216466_Promoter|Gm14_48973709:48975709|+	1172	1181	+	8.11e-06	GTGTTGGAGC
GmJAG1_Motif0	Glyma.08G169300_Promoter|Gm08_13573030:13575030|+	1390	1399	+	8.11e-06	GTGTTGGAGC
GmJAG1_Motif0	Glyma.18G026900_Promoter|Gm18_2018695:2020695|+	1450	1459	+	8.11e-06	GTGTTGGAGC
GmJAG1_Motif0	Glyma.04G007900_Promoter|Gm04_610872:612872|+	1523	1532	+	8.11e-06	GTGTTGGAGC
GmJAG1_Motif0	Glyma.03G219033_Promoter|Gm03_43423938:43425938|+	1592	1601	+	8.11e-06	GTGTTGGAGC
GmJAG1_Motif0	Glyma.09G186700_Promoter|Gm09_42036824:42038824|+	1593	1602	+	8.11e-06	GTGTTGGAGC
GmJAG1_Motif0	Glyma.19G205467_Promoter|Gm19_46660654:46662654|+	1596	1605	+	8.11e-06	GTGTTGGAGC
GmJAG1_Motif0	Glyma.15G269850_Promoter|Gm15_52689839:52691839|+	1601	1610	+	8.11e-06	GTGTTGGAGC
GmJAG1_Motif0	Glyma.02G145600_Promoter|Gm02_15458473:15460473|+	1616	1625	+	8.11e-06	GTGTTGGAGC
GmJAG1_Motif0	Glyma.14G068900_Promoter|Gm14_5669578:5671578|+	1745	1754	+	8.11e-06	GTGTTGGAGC
GmJAG1_Motif0	Glyma.01G031700_Promoter|Gm01_3299613:3301613|+	1809	1818	+	8.11e-06	GTGTTGGAGC
GmJAG1_Motif0	Glyma.18G090700_Promoter|Gm18_8964990:8966990|+	1872	1881	+	8.11e-06	GTGTTGGAGC
GmJAG1_Motif0	Glyma.05G123300_Promoter|Gm05_31732523:31734523|+	1940	1949	+	8.11e-06	GTGTTGGAGC
GmJAG1_Motif0	Glyma.15G109200_Promoter|Gm15_8545511:8547511|+	1971	1980	+	8.11e-06	GTGTTGGAGC
GmJAG1_Motif0	Glyma.02G211100_Promoter|Gm02_41470751:41472751|-	32	41	-	8.11e-06	GTGTTGGAGC
GmJAG1_Motif0	Glyma.17G091200_Promoter|Gm17_7111279:7113279|-	106	115	-	8.11e-06	GTGTTGGAGC
GmJAG1_Motif0	Glyma.10G261600_Promoter|Gm10_48741904:48743904|-	151	160	-	8.11e-06	GTGTTGGAGC
GmJAG1_Motif0	Glyma.09G087000_Promoter|Gm09_10852289:10854289|-	181	190	-	8.11e-06	GTGTTGGAGC
GmJAG1_Motif0	Glyma.08G075900_Promoter|Gm08_5803119:5805119|-	218	227	-	8.11e-06	GTGTTGGAGC
GmJAG1_Motif0	Glyma.03G172100_Promoter|Gm03_39824750:39826750|-	252	261	-	8.11e-06	GTGTTGGAGC
GmJAG1_Motif0	Glyma.05G242300_Promoter|Gm05_41780478:41782478|-	356	365	-	8.11e-06	GTGTTGGAGC
GmJAG1_Motif0	Glyma.16G146100_Promoter|Gm16_30897229:30899229|-	362	371	-	8.11e-06	GTGTTGGAGC
GmJAG1_Motif0	Glyma.12G135650_Promoter|Gm12_15847766:15849766|-	386	395	-	8.11e-06	GTGTTGGAGC
GmJAG1_Motif0	Glyma.07G169600_Promoter|Gm07_28654838:28656838|-	405	414	-	8.11e-06	GTGTTGGAGC
GmJAG1_Motif0	Glyma.19G173000_Promoter|Gm19_43803572:43805572|-	480	489	-	8.11e-06	GTGTTGGAGC
GmJAG1_Motif0	Glyma.15G261600_Promoter|Gm15_51391159:51393159|-	581	590	-	8.11e-06	GTGTTGGAGC
GmJAG1_Motif0	Glyma.08G048633_Promoter|Gm08_3787216:3789216|-	586	595	-	8.11e-06	GTGTTGGAGC
GmJAG1_Motif0	Glyma.11G254200_Promoter|Gm11_39354961:39356961|-	626	635	-	8.11e-06	GTGTTGGAGC
GmJAG1_Motif0	Glyma.06G025400_Promoter|Gm06_1928792:1930792|-	735	744	-	8.11e-06	GTGTTGGAGC
GmJAG1_Motif0	Glyma.11G039501_Promoter|Gm11_2813028:2815028|-	739	748	-	8.11e-06	GTGTTGGAGC
GmJAG1_Motif0	Glyma.04G254800_Promoter|Gm04_50951793:50953793|-	745	754	-	8.11e-06	GTGTTGGAGC
GmJAG1_Motif0	Glyma.18G055800_Promoter|Gm18_4832914:4834914|-	809	818	-	8.11e-06	GTGTTGGAGC
GmJAG1_Motif0	Glyma.03G196000_Promoter|Gm03_41755399:41757399|-	823	832	-	8.11e-06	GTGTTGGAGC
GmJAG1_Motif0	Glyma.13G149800_Promoter|Gm13_25420805:25422805|-	847	856	-	8.11e-06	GTGTTGGAGC
GmJAG1_Motif0	Glyma.19G243000_Promoter|Gm19_49590233:49592233|-	1035	1044	-	8.11e-06	GTGTTGGAGC
GmJAG1_Motif0	Glyma.01G179201_Promoter|Gm01_52629355:52631355|-	1078	1087	-	8.11e-06	GTGTTGGAGC
GmJAG1_Motif0	Glyma.20G009600_Promoter|Gm20_846705:848705|-	1328	1337	-	8.11e-06	GTGTTGGAGC
GmJAG1_Motif0	Glyma.16G209800_Promoter|Gm16_37131049:37133049|-	1377	1386	-	8.11e-06	GTGTTGGAGC
GmJAG1_Motif0	Glyma.16G099000_Promoter|Gm16_19268701:19270701|-	1586	1595	-	8.11e-06	GTGTTGGAGC
GmJAG1_Motif0	Glyma.10G121900_Promoter|Gm10_31354601:31356601|-	1622	1631	-	8.11e-06	GTGTTGGAGC
GmJAG1_Motif0	Glyma.08G053300_Promoter|Gm08_4125246:4127246|-	1640	1649	-	8.11e-06	GTGTTGGAGC
GmJAG1_Motif0	Glyma.08G351300_Promoter|Gm08_45864920:45866920|-	1709	1718	-	8.11e-06	GTGTTGGAGC
GmJAG1_Motif0	Glyma.17G257600_Promoter|Gm17_41276802:41278802|-	1732	1741	-	8.11e-06	GTGTTGGAGC
GmJAG1_Motif0	Glyma.13G008000_Promoter|Gm13_2334793:2336793|-	1751	1760	-	8.11e-06	GTGTTGGAGC
GmJAG1_Motif0	Glyma.08G362466_Promoter|Gm08_46773351:46775351|-	1863	1872	-	8.11e-06	GTGTTGGAGC
GmJAG1_Motif0	Glyma.15G226051_Promoter|Gm15_42284305:42286305|-	1881	1890	-	8.11e-06	GTGTTGGAGC
GmJAG1_Motif0	Glyma.05G152900_Promoter|Gm05_34709886:34711886|-	1926	1935	-	8.11e-06	GTGTTGGAGC
GmJAG1_Motif0	Glyma.06G198100_Promoter|Gm06_17954921:17956921|-	1983	1992	-	8.11e-06	GTGTTGGAGC
GmJAG1_Motif0	Glyma.10G135667_Promoter|Gm10_36775376:36777376|+	22	31	+	9.77e-06	GAGTTGGTGA
GmJAG1_Motif0	Glyma.08G147800_Promoter|Gm08_11355651:11357651|+	27	36	+	9.77e-06	GAGTTGGTGA
GmJAG1_Motif0	Glyma.05G079651_Promoter|Gm05_11370621:11372621|+	32	41	+	9.77e-06	GAGTTGGTGA
GmJAG1_Motif0	Glyma.07G181600_Promoter|Gm07_35330964:35332964|+	34	43	+	9.77e-06	GAGTTGGTGA
GmJAG1_Motif0	Glyma.07G199450_Promoter|Gm07_37135008:37137008|+	38	47	+	9.77e-06	GTGTTGGAGG
GmJAG1_Motif0	Glyma.14G028650_Promoter|Gm14_2081519:2083519|+	51	60	+	9.77e-06	GAGTTGGTGA
GmJAG1_Motif0	Glyma.17G180800_Promoter|Gm17_20814879:20816879|+	66	75	+	9.77e-06	GAGTTGGTGA
GmJAG1_Motif0	Glyma.10G102440_Promoter|Gm10_19806998:19808998|+	67	76	+	9.77e-06	GTGTTGGAGG
GmJAG1_Motif0	Glyma.07G202700_Promoter|Gm07_37510473:37512473|+	79	88	+	9.77e-06	GTGTTGGAGG
GmJAG1_Motif0	Glyma.05G015950_Promoter|Gm05_1447841:1449841|+	142	151	+	9.77e-06	GAGTTGGTGA
GmJAG1_Motif0	Glyma.11G179700_Promoter|Gm11_15070805:15072805|+	167	176	+	9.77e-06	GTGTTGGAGG
GmJAG1_Motif0	Glyma.03G130300_Promoter|Gm03_35702466:35704466|+	179	188	+	9.77e-06	GTGTTGGAGG
GmJAG1_Motif0	Glyma.18G191200_Promoter|Gm18_46455136:46457136|+	191	200	+	9.77e-06	GTGTTGGAGG
GmJAG1_Motif0	Glyma.04G246100_Promoter|Gm04_50189406:50191406|+	211	220	+	9.77e-06	GTGTTGGAGG
GmJAG1_Motif0	Glyma.02G296600_Promoter|Gm02_49262499:49264499|+	222	231	+	9.77e-06	GTGTTGGAGG
GmJAG1_Motif0	Glyma.17G069800_Promoter|Gm17_5474354:5476354|+	228	237	+	9.77e-06	GTGTTGGAGG
GmJAG1_Motif0	Glyma.01G061900_Promoter|Gm01_8540860:8542860|+	272	281	+	9.77e-06	GAGTTGGTGA
GmJAG1_Motif0	Glyma.02G051700_Promoter|Gm02_4681064:4683064|+	277	286	+	9.77e-06	GTGTTGGAGG
GmJAG1_Motif0	Glyma.03G182600_Promoter|Gm03_40620706:40622706|+	278	287	+	9.77e-06	GAGTTGGTGA
GmJAG1_Motif0	Glyma.20G238500_Promoter|Gm20_46960997:46962997|+	324	333	+	9.77e-06	GTGTTGGAGG
GmJAG1_Motif0	Glyma.18G073650_Promoter|Gm18_6946472:6948472|+	333	342	+	9.77e-06	GTGTTGGAGG
GmJAG1_Motif0	Glyma.15G021400_Promoter|Gm15_1646858:1648858|+	340	349	+	9.77e-06	GAGTTGGTGA
GmJAG1_Motif0	Glyma.08G309300_Promoter|Gm08_42233920:42235920|+	356	365	+	9.77e-06	GTGTTGGAGG
GmJAG1_Motif0	Glyma.17G223400_Promoter|Gm17_37586217:37588217|+	357	366	+	9.77e-06	GAGTTGGTGA
GmJAG1_Motif0	Glyma.09G097300_Promoter|Gm09_14913923:14915923|+	403	412	+	9.77e-06	GTGTTGGAGG
GmJAG1_Motif0	Glyma.11G204900_Promoter|Gm11_33842164:33844164|+	443	452	+	9.77e-06	GAGTTGGTGA
GmJAG1_Motif0	Glyma.14G067000_Promoter|Gm14_5430661:5432661|+	454	463	+	9.77e-06	GTGTTGGAGG
GmJAG1_Motif0	Glyma.19G053100_Promoter|Gm19_8592944:8594944|+	454	463	+	9.77e-06	GTGTTGGAGG
GmJAG1_Motif0	Glyma.05G101800_Promoter|Gm05_27079667:27081667|+	464	473	+	9.77e-06	GAGTTGGTGA
GmJAG1_Motif0	Glyma.19G166600_Promoter|Gm19_43215451:43217451|+	467	476	+	9.77e-06	GTGTTGGAGG
GmJAG1_Motif0	Glyma.08G210000_Promoter|Gm08_17069404:17071404|+	480	489	+	9.77e-06	GAGTTGGTGA
GmJAG1_Motif0	Glyma.08G103800_Promoter|Gm08_7964346:7966346|+	483	492	+	9.77e-06	GTGTTGGAGG
GmJAG1_Motif0	Glyma.02G127600_Promoter|Gm02_12695043:12697043|+	486	495	+	9.77e-06	GTGTTGGAGG
GmJAG1_Motif0	Glyma.16G063200_Promoter|Gm16_6178149:6180149|+	495	504	+	9.77e-06	GAGTTGGTGA
GmJAG1_Motif0	Glyma.09G014800_Promoter|Gm09_1127227:1129227|+	499	508	+	9.77e-06	GAGTTGGTGA
GmJAG1_Motif0	Glyma.18G160900_Promoter|Gm18_36852436:36854436|+	517	526	+	9.77e-06	GAGTTGGTGA
GmJAG1_Motif0	Glyma.04G146100_Promoter|Gm04_26408728:26410728|+	525	534	+	9.77e-06	GAGTTGGTGA
GmJAG1_Motif0	Glyma.08G220200_Promoter|Gm08_17968198:17970198|+	557	566	+	9.77e-06	GAGTTGGTGA
GmJAG1_Motif0	Glyma.05G127800_Promoter|Gm05_32163805:32165805|+	597	606	+	9.77e-06	GAGTTGGTGA
GmJAG1_Motif0	Glyma.08G308700_Promoter|Gm08_42142252:42144252|+	607	616	+	9.77e-06	GTGTTGGAGG
GmJAG1_Motif0	Glyma.04G145100_Promoter|Gm04_25589189:25591189|+	608	617	+	9.77e-06	GAGTTGGTGA
GmJAG1_Motif0	Glyma.09G110800_Promoter|Gm09_21070374:21072374|+	613	622	+	9.77e-06	GTGTTGGAGG
GmJAG1_Motif0	Glyma.13G136700_Promoter|Gm13_24021479:24023479|+	622	631	+	9.77e-06	GAGTTGGTGA
GmJAG1_Motif0	Glyma.05G032900_Promoter|Gm05_2872595:2874595|+	690	699	+	9.77e-06	GAGTTGGTGA
GmJAG1_Motif0	Glyma.08G289400_Promoter|Gm08_39661521:39663521|+	711	720	+	9.77e-06	GAGTTGGTGA
GmJAG1_Motif0	Glyma.11G251700_Promoter|Gm11_39183695:39185695|+	713	722	+	9.77e-06	GTGTTGGAGG
GmJAG1_Motif0	Glyma.13G304800_Promoter|Gm13_39532176:39534176|+	747	756	+	9.77e-06	GTGTTGGAGG
GmJAG1_Motif0	Glyma.11G202700_Promoter|Gm11_33550751:33552751|+	748	757	+	9.77e-06	GTGTTGGAGG
GmJAG1_Motif0	Glyma.11G024800_Promoter|Gm11_1747005:1749005|+	756	765	+	9.77e-06	GAGTTGGTGA
GmJAG1_Motif0	Glyma.08G131850_Promoter|Gm08_10178359:10180359|+	780	789	+	9.77e-06	GAGTTGGTGA
GmJAG1_Motif0	Glyma.08G068000_Promoter|Gm08_5215013:5217013|+	781	790	+	9.77e-06	GAGTTGGTGA
GmJAG1_Motif0	Glyma.08G293800_Promoter|Gm08_40299112:40301112|+	781	790	+	9.77e-06	GTGTTGGAGG
GmJAG1_Motif0	Glyma.09G022100_Promoter|Gm09_1759095:1761095|+	787	796	+	9.77e-06	GAGTTGGTGA
GmJAG1_Motif0	Glyma.17G053100_Promoter|Gm17_4040623:4042623|+	831	840	+	9.77e-06	GAGTTGGTGA
GmJAG1_Motif0	Glyma.19G070300_Promoter|Gm19_16794724:16796724|+	838	847	+	9.77e-06	GAGTTGGTGA
GmJAG1_Motif0	Glyma.20G215700_Promoter|Gm20_45104384:45106384|+	843	852	+	9.77e-06	GTGTTGGAGG
GmJAG1_Motif0	Glyma.01G061500_Promoter|Gm01_8454750:8456750|+	883	892	+	9.77e-06	GTGTTGGAGG
GmJAG1_Motif0	Glyma.08G166301_Promoter|Gm08_13205362:13207362|+	892	901	+	9.77e-06	GAGTTGGTGA
GmJAG1_Motif0	Glyma.16G079300_Promoter|Gm16_8128918:8130918|+	921	930	+	9.77e-06	GAGTTGGTGA
GmJAG1_Motif0	Glyma.01G028033_Promoter|Gm01_2926980:2928980|+	924	933	+	9.77e-06	GAGTTGGTGA
GmJAG1_Motif0	Glyma.08G168600_Promoter|Gm08_13464688:13466688|+	930	939	+	9.77e-06	GTGTTGGAGG
GmJAG1_Motif0	Glyma.09G256402_Promoter|Gm09_47944464:47946464|+	941	950	+	9.77e-06	GAGTTGGTGA
GmJAG1_Motif0	Glyma.08G253800_Promoter|Gm08_22406227:22408227|+	961	970	+	9.77e-06	GAGTTGGTGA
GmJAG1_Motif0	Glyma.13G027800_Promoter|Gm13_5847709:5849709|+	980	989	+	9.77e-06	GAGTTGGTGA
GmJAG1_Motif0	Glyma.17G164450_Promoter|Gm17_14681305:14683305|+	1029	1038	+	9.77e-06	GAGTTGGTGA
GmJAG1_Motif0	Glyma.09G215567_Promoter|Gm09_44777384:44779384|+	1065	1074	+	9.77e-06	GAGTTGGTGA
GmJAG1_Motif0	Glyma.12G041500_Promoter|Gm12_2998022:3000022|+	1144	1153	+	9.77e-06	GTGTTGGAGG
GmJAG1_Motif0	Glyma.05G191100_Promoter|Gm05_37681279:37683279|+	1157	1166	+	9.77e-06	GTGTTGGAGG
GmJAG1_Motif0	Glyma.16G149000_Promoter|Gm16_31160070:31162070|+	1158	1167	+	9.77e-06	GAGTTGGTGA
GmJAG1_Motif0	Glyma.19G187400_Promoter|Gm19_45021198:45023198|+	1189	1198	+	9.77e-06	GTGTTGGAGG
GmJAG1_Motif0	Glyma.19G168200_Promoter|Gm19_43348564:43350564|+	1193	1202	+	9.77e-06	GTGTTGGAGG
GmJAG1_Motif0	Glyma.16G103700_Promoter|Gm16_21187907:21189907|+	1198	1207	+	9.77e-06	GTGTTGGAGG
GmJAG1_Motif0	Glyma.08G078900_Promoter|Gm08_6014847:6016847|+	1232	1241	+	9.77e-06	GTGTTGGAGG
GmJAG1_Motif0	Glyma.13G244000_Promoter|Gm13_34731596:34733596|+	1245	1254	+	9.77e-06	GTGTTGGAGG
GmJAG1_Motif0	Glyma.18G134500_Promoter|Gm18_19295505:19297505|+	1257	1266	+	9.77e-06	GAGTTGGTGA
GmJAG1_Motif0	Glyma.19G000100_Promoter|Gm19_2223:4223|+	1310	1319	+	9.77e-06	GTGTTGGAGG
GmJAG1_Motif0	Glyma.06G211300_Promoter|Gm06_20897407:20899407|+	1312	1321	+	9.77e-06	GTGTTGGAGG
GmJAG1_Motif0	Glyma.05G189900_Promoter|Gm05_37571487:37573487|+	1336	1345	+	9.77e-06	GAGTTGGTGA
GmJAG1_Motif0	Glyma.18G112700_Promoter|Gm18_13350602:13352602|+	1385	1394	+	9.77e-06	GTGTTGGAGG
GmJAG1_Motif0	Glyma.07G230001_Promoter|Gm07_41344849:41346849|+	1411	1420	+	9.77e-06	GTGTTGGAGG
GmJAG1_Motif0	Glyma.14G000700_Promoter|Gm14_100419:102419|+	1426	1435	+	9.77e-06	GAGTTGGTGA
GmJAG1_Motif0	Glyma.16G149400_Promoter|Gm16_31194910:31196910|+	1428	1437	+	9.77e-06	GAGTTGGTGA
GmJAG1_Motif0	Glyma.02G277200_Promoter|Gm02_47822311:47824311|+	1434	1443	+	9.77e-06	GAGTTGGTGA
GmJAG1_Motif0	Glyma.11G058800_Promoter|Gm11_4437349:4439349|+	1448	1457	+	9.77e-06	GAGTTGGTGA
GmJAG1_Motif0	Glyma.16G159550_Promoter|Gm16_32123889:32125889|+	1469	1478	+	9.77e-06	GAGTTGGTGA
GmJAG1_Motif0	Glyma.18G077350_Promoter|Gm18_7285480:7287480|+	1549	1558	+	9.77e-06	GTGTTGGAGG
GmJAG1_Motif0	Glyma.07G205000_Promoter|Gm07_37717567:37719567|+	1557	1566	+	9.77e-06	GAGTTGGTGA
GmJAG1_Motif0	Glyma.01G156600_Promoter|Gm01_50509166:50511166|+	1573	1582	+	9.77e-06	GAGTTGGTGA
GmJAG1_Motif0	Glyma.19G083900_Promoter|Gm19_30743460:30745460|+	1598	1607	+	9.77e-06	GAGTTGGTGA
GmJAG1_Motif0	Glyma.05G202400_Promoter|Gm05_38595559:38597559|+	1667	1676	+	9.77e-06	GAGTTGGTGA
GmJAG1_Motif0	Glyma.15G155400_Promoter|Gm15_12963880:12965880|+	1693	1702	+	9.77e-06	GTGTTGGAGG
GmJAG1_Motif0	Glyma.15G055800_Promoter|Gm15_4347870:4349870|+	1701	1710	+	9.77e-06	GAGTTGGTGA
GmJAG1_Motif0	Glyma.10G040600_Promoter|Gm10_3553416:3555416|+	1706	1715	+	9.77e-06	GAGTTGGTGA
GmJAG1_Motif0	Glyma.07G055700_Promoter|Gm07_4884339:4886339|+	1745	1754	+	9.77e-06	GAGTTGGTGA
GmJAG1_Motif0	Glyma.18G026500_Promoter|Gm18_1964689:1966689|+	1757	1766	+	9.77e-06	GAGTTGGTGA
GmJAG1_Motif0	Glyma.06G106200_Promoter|Gm06_8479465:8481465|+	1842	1851	+	9.77e-06	GAGTTGGTGA
GmJAG1_Motif0	Glyma.04G248800_Promoter|Gm04_50389850:50391850|+	1895	1904	+	9.77e-06	GAGTTGGTGA
GmJAG1_Motif0	Glyma.13G078601_Promoter|Gm13_17494733:17496733|+	1929	1938	+	9.77e-06	GTGTTGGAGG
GmJAG1_Motif0	Glyma.07G000300_Promoter|Gm07_29204:31204|+	1959	1968	+	9.77e-06	GAGTTGGTGA
GmJAG1_Motif0	Glyma.01G075400_Promoter|Gm01_16996727:16998727|+	1960	1969	+	9.77e-06	GAGTTGGTGA
GmJAG1_Motif0	Glyma.04G201700_Promoter|Gm04_46280486:46282486|+	1976	1985	+	9.77e-06	GAGTTGGTGA
GmJAG1_Motif0	Glyma.16G124600_Promoter|Gm16_27620510:27622510|-	11	20	-	9.77e-06	GTGTTGGAGG
GmJAG1_Motif0	Glyma.16G099200_Promoter|Gm16_19293089:19295089|-	31	40	-	9.77e-06	GAGTTGGTGA
GmJAG1_Motif0	Glyma.08G168500_Promoter|Gm08_13463659:13465659|-	34	43	-	9.77e-06	GTGTTGGAGG
GmJAG1_Motif0	Glyma.13G134900_Promoter|Gm13_23823906:23825906|-	34	43	-	9.77e-06	GTGTTGGAGG
GmJAG1_Motif0	Glyma.16G200500_Promoter|Gm16_36384062:36386062|-	67	76	-	9.77e-06	GTGTTGGAGG
GmJAG1_Motif0	Glyma.10G216300_Promoter|Gm10_44878066:44880066|-	109	118	-	9.77e-06	GTGTTGGAGG
GmJAG1_Motif0	Glyma.17G194100_Promoter|Gm17_28855291:28857291|-	109	118	-	9.77e-06	GAGTTGGTGA
GmJAG1_Motif0	Glyma.01G050100_Promoter|Gm01_5878515:5880515|-	114	123	-	9.77e-06	GAGTTGGTGA
GmJAG1_Motif0	Glyma.03G129700_Promoter|Gm03_35634758:35636758|-	115	124	-	9.77e-06	GTGTTGGAGG
GmJAG1_Motif0	Glyma.02G001800_Promoter|Gm02_231307:233307|-	123	132	-	9.77e-06	GTGTTGGAGG
GmJAG1_Motif0	Glyma.16G104300_Promoter|Gm16_21314372:21316372|-	139	148	-	9.77e-06	GTGTTGGAGG
GmJAG1_Motif0	Glyma.03G154800_Promoter|Gm03_38199508:38201508|-	141	150	-	9.77e-06	GAGTTGGTGA
GmJAG1_Motif0	Glyma.10G040200_Promoter|Gm10_3534706:3536706|-	182	191	-	9.77e-06	GAGTTGGTGA
GmJAG1_Motif0	Glyma.03G044900_Promoter|Gm03_5963567:5965567|-	193	202	-	9.77e-06	GAGTTGGTGA
GmJAG1_Motif0	Glyma.08G067850_Promoter|Gm08_5214041:5216041|-	240	249	-	9.77e-06	GAGTTGGTGA
GmJAG1_Motif0	Glyma.01G162000_Promoter|Gm01_51116287:51118287|-	302	311	-	9.77e-06	GTGTTGGAGG
GmJAG1_Motif0	Glyma.10G197300_Promoter|Gm10_42947105:42949105|-	322	331	-	9.77e-06	GTGTTGGAGG
GmJAG1_Motif0	Glyma.13G305200_Promoter|Gm13_39578616:39580616|-	336	345	-	9.77e-06	GTGTTGGAGG
GmJAG1_Motif0	Glyma.05G062000_Promoter|Gm05_5924989:5926989|-	368	377	-	9.77e-06	GAGTTGGTGA
GmJAG1_Motif0	Glyma.09G075800_Promoter|Gm09_8222421:8224421|-	372	381	-	9.77e-06	GAGTTGGTGA
GmJAG1_Motif0	Glyma.06G256000_Promoter|Gm06_43162441:43164441|-	416	425	-	9.77e-06	GAGTTGGTGA
GmJAG1_Motif0	Glyma.08G103700_Promoter|Gm08_7962476:7964476|-	426	435	-	9.77e-06	GTGTTGGAGG
GmJAG1_Motif0	Glyma.03G039901_Promoter|Gm03_5081949:5083949|-	428	437	-	9.77e-06	GAGTTGGTGA
GmJAG1_Motif0	Glyma.08G074500_Promoter|Gm08_5696862:5698862|-	495	504	-	9.77e-06	GTGTTGGAGG
GmJAG1_Motif0	Glyma.17G031700_Promoter|Gm17_2325810:2327810|-	566	575	-	9.77e-06	GTGTTGGAGG
GmJAG1_Motif0	Glyma.02G046400_Promoter|Gm02_4242293:4244293|-	570	579	-	9.77e-06	GAGTTGGTGA
GmJAG1_Motif0	Glyma.09G052500_Promoter|Gm09_4571780:4573780|-	595	604	-	9.77e-06	GAGTTGGTGA
GmJAG1_Motif0	Glyma.06G322000_Promoter|Gm06_50575159:50577159|-	610	619	-	9.77e-06	GTGTTGGAGG
GmJAG1_Motif0	Glyma.02G227700_Promoter|Gm02_43280388:43282388|-	634	643	-	9.77e-06	GAGTTGGTGA
GmJAG1_Motif0	Glyma.17G139000_Promoter|Gm17_11263472:11265472|-	704	713	-	9.77e-06	GAGTTGGTGA
GmJAG1_Motif0	Glyma.18G172600_Promoter|Gm18_41364921:41366921|-	716	725	-	9.77e-06	GAGTTGGTGA
GmJAG1_Motif0	Glyma.10G177700_Promoter|Gm10_41220723:41222723|-	755	764	-	9.77e-06	GAGTTGGTGA
GmJAG1_Motif0	Glyma.08G048633_Promoter|Gm08_3787216:3789216|-	779	788	-	9.77e-06	GTGTTGGAGG
GmJAG1_Motif0	Glyma.03G201100_Promoter|Gm03_42141365:42143365|-	782	791	-	9.77e-06	GTGTTGGAGG
GmJAG1_Motif0	Glyma.10G040500_Promoter|Gm10_3553921:3555921|-	792	801	-	9.77e-06	GAGTTGGTGA
GmJAG1_Motif0	Glyma.08G009700_Promoter|Gm08_756676:758676|-	796	805	-	9.77e-06	GTGTTGGAGG
GmJAG1_Motif0	Glyma.15G072500_Promoter|Gm15_5536569:5538569|-	796	805	-	9.77e-06	GTGTTGGAGG
GmJAG1_Motif0	Glyma.05G134200_Promoter|Gm05_32741820:32743820|-	855	864	-	9.77e-06	GTGTTGGAGG
GmJAG1_Motif0	Glyma.06G152500_Promoter|Gm06_12388055:12390055|-	919	928	-	9.77e-06	GAGTTGGTGA
GmJAG1_Motif0	Glyma.20G090300_Promoter|Gm20_33217019:33219019|-	934	943	-	9.77e-06	GTGTTGGAGG
GmJAG1_Motif0	Glyma.04G123900_Promoter|Gm04_15169872:15171872|-	954	963	-	9.77e-06	GAGTTGGTGA
GmJAG1_Motif0	Glyma.12G032200_Promoter|Gm12_2411522:2413522|-	998	1007	-	9.77e-06	GTGTTGGAGG
GmJAG1_Motif0	Glyma.06G109250_Promoter|Gm06_8778933:8780933|-	1006	1015	-	9.77e-06	GTGTTGGAGG
GmJAG1_Motif0	Glyma.10G286102_Promoter|Gm10_50657196:50659196|-	1018	1027	-	9.77e-06	GAGTTGGTGA
GmJAG1_Motif0	Glyma.11G107100_Promoter|Gm11_8166361:8168361|-	1024	1033	-	9.77e-06	GTGTTGGAGG
GmJAG1_Motif0	Glyma.11G058700_Promoter|Gm11_4437839:4439839|-	1035	1044	-	9.77e-06	GAGTTGGTGA
GmJAG1_Motif0	Glyma.02G277150_Promoter|Gm02_47822853:47824853|-	1101	1110	-	9.77e-06	GAGTTGGTGA
GmJAG1_Motif0	Glyma.12G096900_Promoter|Gm12_8229534:8231534|-	1146	1155	-	9.77e-06	GAGTTGGTGA
GmJAG1_Motif0	Glyma.06G030900_Promoter|Gm06_2410179:2412179|-	1165	1174	-	9.77e-06	GAGTTGGTGA
GmJAG1_Motif0	Glyma.06G041000_Promoter|Gm06_3097886:3099886|-	1171	1180	-	9.77e-06	GTGTTGGAGG
GmJAG1_Motif0	Glyma.15G201400_Promoter|Gm15_25478965:25480965|-	1176	1185	-	9.77e-06	GAGTTGGTGA
GmJAG1_Motif0	Glyma.17G223300_Promoter|Gm17_37585759:37587759|-	1178	1187	-	9.77e-06	GAGTTGGTGA
GmJAG1_Motif0	Glyma.09G188100_Promoter|Gm09_42161311:42163311|-	1211	1220	-	9.77e-06	GTGTTGGAGG
GmJAG1_Motif0	Glyma.08G056500_Promoter|Gm08_4333725:4335725|-	1233	1242	-	9.77e-06	GTGTTGGAGG
GmJAG1_Motif0	Glyma.13G054000_Promoter|Gm13_14197697:14199697|-	1263	1272	-	9.77e-06	GTGTTGGAGG
GmJAG1_Motif0	Glyma.19G196400_Promoter|Gm19_45883847:45885847|-	1264	1273	-	9.77e-06	GAGTTGGTGA
GmJAG1_Motif0	Glyma.07G010800_Promoter|Gm07_828851:830851|-	1282	1291	-	9.77e-06	GAGTTGGTGA
GmJAG1_Motif0	Glyma.07G000200_Promoter|Gm07_30466:32466|-	1296	1305	-	9.77e-06	GAGTTGGTGA
GmJAG1_Motif0	Glyma.12G196200_Promoter|Gm12_37196554:37198554|-	1311	1320	-	9.77e-06	GAGTTGGTGA
GmJAG1_Motif0	Glyma.07G201200_Promoter|Gm07_37311393:37313393|-	1312	1321	-	9.77e-06	GTGTTGGAGG
GmJAG1_Motif0	Glyma.11G161529_Promoter|Gm11_12099514:12101514|-	1328	1337	-	9.77e-06	GAGTTGGTGA
GmJAG1_Motif0	Glyma.06G238400_Promoter|Gm06_38359683:38361683|-	1349	1358	-	9.77e-06	GAGTTGGTGA
GmJAG1_Motif0	Glyma.08G056200_Promoter|Gm08_4321751:4323751|-	1441	1450	-	9.77e-06	GAGTTGGTGA
GmJAG1_Motif0	Glyma.13G137200_Promoter|Gm13_24073697:24075697|-	1525	1534	-	9.77e-06	GAGTTGGTGA
GmJAG1_Motif0	Glyma.05G043800_Promoter|Gm05_4030624:4032624|-	1548	1557	-	9.77e-06	GAGTTGGTGA
GmJAG1_Motif0	Glyma.09G229900_Promoter|Gm09_45767781:45769781|-	1587	1596	-	9.77e-06	GTGTTGGAGG
GmJAG1_Motif0	Glyma.03G042300_Promoter|Gm03_5443765:5445765|-	1637	1646	-	9.77e-06	GTGTTGGAGG
GmJAG1_Motif0	Glyma.15G051200_Promoter|Gm15_4012017:4014017|-	1648	1657	-	9.77e-06	GTGTTGGAGG
GmJAG1_Motif0	Glyma.01G120950_Promoter|Gm01_42023624:42025624|-	1674	1683	-	9.77e-06	GAGTTGGTGA
GmJAG1_Motif0	Glyma.04G100400_Promoter|Gm04_9202747:9204747|-	1778	1787	-	9.77e-06	GTGTTGGAGG
GmJAG1_Motif0	Glyma.01G142300_Promoter|Gm01_48572135:48574135|-	1784	1793	-	9.77e-06	GTGTTGGAGG
GmJAG1_Motif0	Glyma.10G214400_Promoter|Gm10_44729120:44731120|-	1794	1803	-	9.77e-06	GAGTTGGTGA
GmJAG1_Motif0	Glyma.17G042300_Promoter|Gm17_3142966:3144966|-	1797	1806	-	9.77e-06	GAGTTGGTGA
GmJAG1_Motif0	Glyma.13G123500_Promoter|Gm13_22695201:22697201|-	1869	1878	-	9.77e-06	GAGTTGGTGA
GmJAG1_Motif0	Glyma.16G148900_Promoter|Gm16_31161134:31163134|-	1899	1908	-	9.77e-06	GAGTTGGTGA
GmJAG1_Motif0	Glyma.05G215900_Promoter|Gm05_39686388:39688388|-	1917	1926	-	9.77e-06	GTGTTGGAGG
GmJAG1_Motif0	Glyma.17G169200_Promoter|Gm17_15637199:15639199|-	1923	1932	-	9.77e-06	GTGTTGGAGG
GmJAG1_Motif0	Glyma.19G126000_Promoter|Gm19_38873952:38875952|-	1936	1945	-	9.77e-06	GAGTTGGTGA
GmJAG1_Motif0	Glyma.08G021900_Promoter|Gm08_1764351:1766351|-	1939	1948	-	9.77e-06	GTGTTGGAGG
GmJAG1_Motif0	Glyma.08G346400_Promoter|Gm08_45510214:45512214|-	1940	1949	-	9.77e-06	GAGTTGGTGA
GmJAG1_Motif0	Glyma.04G205100_Promoter|Gm04_46595527:46597527|-	1944	1953	-	9.77e-06	GAGTTGGTGA
GmJAG1_Motif0	Glyma.08G108800_Promoter|Gm08_8353524:8355524|-	1946	1955	-	9.77e-06	GAGTTGGTGA
GmJAG1_Motif0	Glyma.11G062000_Promoter|Gm11_4648810:4650810|-	1950	1959	-	9.77e-06	GAGTTGGTGA
GmJAG1_Motif0	Glyma.20G164900_Promoter|Gm20_40205589:40207589|-	1955	1964	-	9.77e-06	GTGTTGGAGG
GmJAG1_Motif0	Glyma.13G123500_Promoter|Gm13_22695201:22697201|-	1958	1967	-	9.77e-06	GAGTTGGTGA
GmJAG1_Motif0	Glyma.06G174000_Promoter|Gm06_14654668:14656668|-	1975	1984	-	9.77e-06	GTGTTGGAGG
GmJAG1_Motif0	Glyma.20G139500_Promoter|Gm20_37857430:37859430|-	1979	1988	-	9.77e-06	GTGTTGGAGG
GmJAG1_Motif0	Glyma.20G148400_Promoter|Gm20_38663820:38665820|-	1980	1989	-	9.77e-06	GAGTTGGTGA
GmJAG1_Motif0	Glyma.14G125200_Promoter|Gm14_15806440:15808440|-	1988	1997	-	9.77e-06	GAGTTGGTGA
GmJAG1_Motif0	Glyma.12G143100_Promoter|Gm12_18509344:18511344|-	1989	1998	-	9.77e-06	GTGTTGGAGG
GmJAG1_Motif0	Glyma.11G149100_Promoter|Gm11_17767709:17769709|+	38	47	+	1.04e-05	GGGTTGGAGC
GmJAG1_Motif0	Glyma.11G067200_Promoter|Gm11_5024315:5026315|+	90	99	+	1.04e-05	GGGTTGGAGC
GmJAG1_Motif0	Glyma.14G101550_Promoter|Gm14_10301120:10303120|+	203	212	+	1.04e-05	GGGTTGGAGC
GmJAG1_Motif0	Glyma.13G002800_Promoter|Gm13_822819:824819|+	230	239	+	1.04e-05	GGGTTGGAGC
GmJAG1_Motif0	Glyma.13G208600_Promoter|Gm13_31658881:31660881|+	250	259	+	1.04e-05	GGGTTGGAGC
GmJAG1_Motif0	Glyma.09G152700_Promoter|Gm09_38425415:38427415|+	335	344	+	1.04e-05	GGGTTGGAGC
GmJAG1_Motif0	Glyma.16G007032_Promoter|Gm16_575815:577815|+	419	428	+	1.04e-05	GGGTTGGAGC
GmJAG1_Motif0	Glyma.09G280600_Promoter|Gm09_49944014:49946014|+	430	439	+	1.04e-05	GGGTTGGAGC
GmJAG1_Motif0	Glyma.19G134500_Promoter|Gm19_39998584:40000584|+	557	566	+	1.04e-05	GGGTTGGAGC
GmJAG1_Motif0	Glyma.06G153300_Promoter|Gm06_12476987:12478987|+	592	601	+	1.04e-05	GGGTTGGAGC
GmJAG1_Motif0	Glyma.15G080800_Promoter|Gm15_6163976:6165976|+	592	601	+	1.04e-05	GGGTTGGAGC
GmJAG1_Motif0	Glyma.16G203600_Promoter|Gm16_36671706:36673706|+	754	763	+	1.04e-05	GGGTTGGAGC
GmJAG1_Motif0	Glyma.06G072100_Promoter|Gm06_5484202:5486202|+	804	813	+	1.04e-05	GGGTTGGAGC
GmJAG1_Motif0	Glyma.05G211900_Promoter|Gm05_39385388:39387388|+	1117	1126	+	1.04e-05	GGGTTGGAGC
GmJAG1_Motif0	Glyma.06G088200_Promoter|Gm06_6791612:6793612|+	1127	1136	+	1.04e-05	GGGTTGGAGC
GmJAG1_Motif0	Glyma.05G209300_Promoter|Gm05_39179909:39181909|+	1142	1151	+	1.04e-05	GGGTTGGAGC
GmJAG1_Motif0	Glyma.18G279200_Promoter|Gm18_56299958:56301958|+	1156	1165	+	1.04e-05	GGGTTGGAGC
GmJAG1_Motif0	Glyma.13G334200_Promoter|Gm13_42162424:42164424|+	1621	1630	+	1.04e-05	GGGTTGGAGC
GmJAG1_Motif0	Glyma.02G179700_Promoter|Gm02_32414382:32416382|+	1732	1741	+	1.04e-05	GGGTTGGAGC
GmJAG1_Motif0	Glyma.17G185000_Promoter|Gm17_23616097:23618097|+	1881	1890	+	1.04e-05	GGGTTGGAGC
GmJAG1_Motif0	Glyma.08G095800_Promoter|Gm08_7307732:7309732|+	1899	1908	+	1.04e-05	GGGTTGGAGC
GmJAG1_Motif0	Glyma.02G066900_Promoter|Gm02_5906461:5908461|+	1963	1972	+	1.04e-05	GGGTTGGAGC
GmJAG1_Motif0	Glyma.02G144100_Promoter|Gm02_15278655:15280655|-	284	293	-	1.04e-05	GGGTTGGAGC
GmJAG1_Motif0	Glyma.18G279000_Promoter|Gm18_56299732:56301732|-	611	620	-	1.04e-05	GGGTTGGAGC
GmJAG1_Motif0	Glyma.15G113900_Promoter|Gm15_8951264:8953264|-	634	643	-	1.04e-05	GGGTTGGAGC
GmJAG1_Motif0	Glyma.01G125300_Promoter|Gm01_44423157:44425157|-	767	776	-	1.04e-05	GGGTTGGAGC
GmJAG1_Motif0	Glyma.09G280500_Promoter|Gm09_49943236:49945236|-	785	794	-	1.04e-05	GGGTTGGAGC
GmJAG1_Motif0	Glyma.12G053033_Promoter|Gm12_3804604:3806604|-	894	903	-	1.04e-05	GGGTTGGAGC
GmJAG1_Motif0	Glyma.11G121900_Promoter|Gm11_9284299:9286299|-	1074	1083	-	1.04e-05	GGGTTGGAGC
GmJAG1_Motif0	Glyma.11G011400_Promoter|Gm11_793135:795135|-	1241	1250	-	1.04e-05	GGGTTGGAGC
GmJAG1_Motif0	Glyma.19G096200_Promoter|Gm19_34450948:34452948|-	1284	1293	-	1.04e-05	GGGTTGGAGC
GmJAG1_Motif0	Glyma.01G139900_Promoter|Gm01_47895250:47897250|-	1394	1403	-	1.04e-05	GGGTTGGAGC
GmJAG1_Motif0	Glyma.15G132100_Promoter|Gm15_10547372:10549372|-	1471	1480	-	1.04e-05	GGGTTGGAGC
GmJAG1_Motif0	Glyma.09G026000_Promoter|Gm09_2123056:2125056|-	1546	1555	-	1.04e-05	GGGTTGGAGC
GmJAG1_Motif0	Glyma.10G236600_Promoter|Gm10_46623991:46625991|-	1776	1785	-	1.04e-05	GGGTTGGAGC
GmJAG1_Motif0	Glyma.02G180200_Promoter|Gm02_32479697:32481697|-	1850	1859	-	1.04e-05	GGGTTGGAGC
GmJAG1_Motif0	Glyma.06G179500_Promoter|Gm06_15198933:15200933|-	1919	1928	-	1.04e-05	GGGTTGGAGC
GmJAG1_Motif0	Glyma.08G355700_Promoter|Gm08_46211358:46213358|-	1988	1997	-	1.04e-05	GGGTTGGAGC
GmJAG1_Motif0	Glyma.06G077000_Promoter|Gm06_5919673:5921673|+	34	43	+	1.1e-05	GGGTTGGAGG
GmJAG1_Motif0	Glyma.09G047700_Promoter|Gm09_4082989:4084989|+	69	78	+	1.1e-05	GGGTTGGAGG
GmJAG1_Motif0	Glyma.05G002600_Promoter|Gm05_186077:188077|+	85	94	+	1.1e-05	GGGTTGGAGG
GmJAG1_Motif0	Glyma.04G152902_Promoter|Gm04_33452447:33454447|+	86	95	+	1.1e-05	GGGTTGGAGG
GmJAG1_Motif0	Glyma.10G258250_Promoter|Gm10_48523549:48525549|+	124	133	+	1.1e-05	GGGTTGGAGG
GmJAG1_Motif0	Glyma.09G047700_Promoter|Gm09_4082989:4084989|+	135	144	+	1.1e-05	GGGTTGGAGG
GmJAG1_Motif0	Glyma.18G291200_Promoter|Gm18_57262199:57264199|+	321	330	+	1.1e-05	GGGTTGGAGG
GmJAG1_Motif0	Glyma.12G135400_Promoter|Gm12_15760891:15762891|+	328	337	+	1.1e-05	GGGTTGGAGG
GmJAG1_Motif0	Glyma.01G222400_Promoter|Gm01_56223517:56225517|+	414	423	+	1.1e-05	GGGTTGGAGG
GmJAG1_Motif0	Glyma.07G262800_Promoter|Gm07_44046347:44048347|+	421	430	+	1.1e-05	GGGTTGGAGG
GmJAG1_Motif0	Glyma.16G024400_Promoter|Gm16_2353703:2355703|+	523	532	+	1.1e-05	GGGTTGGAGG
GmJAG1_Motif0	Glyma.13G201400_Promoter|Gm13_30906333:30908333|+	530	539	+	1.1e-05	GGGTTGGAGG
GmJAG1_Motif0	Glyma.08G051600_Promoter|Gm08_4009336:4011336|+	568	577	+	1.1e-05	GGGTTGGAGG
GmJAG1_Motif0	Glyma.09G111700_Promoter|Gm09_21234120:21236120|+	627	636	+	1.1e-05	GGGTTGGAGG
GmJAG1_Motif0	Glyma.05G066300_Promoter|Gm05_6631361:6633361|+	665	674	+	1.1e-05	GGGTTGGAGG
GmJAG1_Motif0	Glyma.20G131400_Promoter|Gm20_37191945:37193945|+	772	781	+	1.1e-05	GGGTTGGAGG
GmJAG1_Motif0	Glyma.05G152100_Promoter|Gm05_34601527:34603527|+	850	859	+	1.1e-05	GGGTTGGAGG
GmJAG1_Motif0	Glyma.04G228000_Promoter|Gm04_48560107:48562107|+	901	910	+	1.1e-05	GGGTTGGAGG
GmJAG1_Motif0	Glyma.04G236700_Promoter|Gm04_49335879:49337879|+	940	949	+	1.1e-05	GGGTTGGAGG
GmJAG1_Motif0	Glyma.15G128600_Promoter|Gm15_10193533:10195533|+	1107	1116	+	1.1e-05	GGGTTGGAGG
GmJAG1_Motif0	Glyma.16G074000_Promoter|Gm16_7390986:7392986|+	1114	1123	+	1.1e-05	GGGTTGGAGG
GmJAG1_Motif0	Glyma.09G157400_Promoter|Gm09_38960333:38962333|+	1213	1222	+	1.1e-05	GGGTTGGAGG
GmJAG1_Motif0	Glyma.14G163800_Promoter|Gm14_41248244:41250244|+	1258	1267	+	1.1e-05	GGGTTGGAGG
GmJAG1_Motif0	Glyma.11G254300_Promoter|Gm11_39354067:39356067|+	1304	1313	+	1.1e-05	GGGTTGGAGG
GmJAG1_Motif0	Glyma.02G262300_Promoter|Gm02_46649536:46651536|+	1342	1351	+	1.1e-05	GGGTTGGAGG
GmJAG1_Motif0	Glyma.17G008250_Promoter|Gm17_688151:690151|+	1361	1370	+	1.1e-05	GGGTTGGAGG
GmJAG1_Motif0	Glyma.03G196100_Promoter|Gm03_41753579:41755579|+	1374	1383	+	1.1e-05	GGGTTGGAGG
GmJAG1_Motif0	Glyma.04G055002_Promoter|Gm04_4429184:4431184|+	1401	1410	+	1.1e-05	GGGTTGGAGG
GmJAG1_Motif0	Glyma.08G100502_Promoter|Gm08_7720499:7722499|+	1450	1459	+	1.1e-05	GGGTTGGAGG
GmJAG1_Motif0	Glyma.11G081300_Promoter|Gm11_6094934:6096934|+	1492	1501	+	1.1e-05	GGGTTGGAGG
GmJAG1_Motif0	Glyma.13G324900_Promoter|Gm13_41362610:41364610|+	1492	1501	+	1.1e-05	GGGTTGGAGG
GmJAG1_Motif0	Glyma.17G006251_Promoter|Gm17_579619:581619|+	1614	1623	+	1.1e-05	GGGTTGGAGG
GmJAG1_Motif0	Glyma.13G003700_Promoter|Gm13_1138661:1140661|+	1781	1790	+	1.1e-05	GGGTTGGAGG
GmJAG1_Motif0	Glyma.05G228800_Promoter|Gm05_40714668:40716668|+	1969	1978	+	1.1e-05	GGGTTGGAGG
GmJAG1_Motif0	Glyma.19G089600_Promoter|Gm19_32418146:32420146|-	14	23	-	1.1e-05	GGGTTGGAGG
GmJAG1_Motif0	Glyma.08G172900_Promoter|Gm08_13831884:13833884|-	36	45	-	1.1e-05	GGGTTGGAGG
GmJAG1_Motif0	Glyma.05G228700_Promoter|Gm05_40714748:40716748|-	104	113	-	1.1e-05	GGGTTGGAGG
GmJAG1_Motif0	Glyma.17G070200_Promoter|Gm17_5504036:5506036|-	255	264	-	1.1e-05	GGGTTGGAGG
GmJAG1_Motif0	Glyma.10G214600_Promoter|Gm10_44741576:44743576|-	293	302	-	1.1e-05	GGGTTGGAGG
GmJAG1_Motif0	Glyma.13G201350_Promoter|Gm13_30905180:30907180|-	310	319	-	1.1e-05	GGGTTGGAGG
GmJAG1_Motif0	Glyma.03G111300_Promoter|Gm03_32806341:32808341|-	322	331	-	1.1e-05	GGGTTGGAGG
GmJAG1_Motif0	Glyma.03G042300_Promoter|Gm03_5443765:5445765|-	379	388	-	1.1e-05	GGGTTGGAGG
GmJAG1_Motif0	Glyma.03G204800_Promoter|Gm03_42458855:42460855|-	447	456	-	1.1e-05	GGGTTGGAGG
GmJAG1_Motif0	Glyma.08G081500_Promoter|Gm08_6166116:6168116|-	636	645	-	1.1e-05	GGGTTGGAGG
GmJAG1_Motif0	Glyma.05G028400_Promoter|Gm05_2448160:2450160|-	857	866	-	1.1e-05	GGGTTGGAGG
GmJAG1_Motif0	Glyma.17G006200_Promoter|Gm17_580410:582410|-	1170	1179	-	1.1e-05	GGGTTGGAGG
GmJAG1_Motif0	Glyma.02G114600_Promoter|Gm02_11074030:11076030|-	1220	1229	-	1.1e-05	GGGTTGGAGG
GmJAG1_Motif0	Glyma.04G023067_Promoter|Gm04_1825493:1827493|-	1224	1233	-	1.1e-05	GGGTTGGAGG
GmJAG1_Motif0	Glyma.09G018100_Promoter|Gm09_1419478:1421478|-	1351	1360	-	1.1e-05	GGGTTGGAGG
GmJAG1_Motif0	Glyma.08G035700_Promoter|Gm08_2830308:2832308|-	1387	1396	-	1.1e-05	GGGTTGGAGG
GmJAG1_Motif0	Glyma.16G015200_Promoter|Gm16_1318830:1320830|-	1389	1398	-	1.1e-05	GGGTTGGAGG
GmJAG1_Motif0	Glyma.13G025250_Promoter|Gm13_3799326:3801326|-	1433	1442	-	1.1e-05	GGGTTGGAGG
GmJAG1_Motif0	Glyma.09G251600_Promoter|Gm09_47592547:47594547|-	1513	1522	-	1.1e-05	GGGTTGGAGG
GmJAG1_Motif0	Glyma.09G213300_Promoter|Gm09_44581746:44583746|-	1574	1583	-	1.1e-05	GGGTTGGAGG
GmJAG1_Motif0	Glyma.11G254200_Promoter|Gm11_39354961:39356961|-	1583	1592	-	1.1e-05	GGGTTGGAGG
GmJAG1_Motif0	Glyma.04G177600_Promoter|Gm04_42982485:42984485|-	1679	1688	-	1.1e-05	GGGTTGGAGG
GmJAG1_Motif0	Glyma.02G178700_Promoter|Gm02_32045093:32047093|-	1729	1738	-	1.1e-05	GGGTTGGAGG
GmJAG1_Motif0	Glyma.03G129600_Promoter|Gm03_35612081:35614081|-	1749	1758	-	1.1e-05	GGGTTGGAGG
GmJAG1_Motif0	Glyma.19G061600_Promoter|Gm19_13091089:13093089|-	1977	1986	-	1.1e-05	GGGTTGGAGG
GmJAG1_Motif0	Glyma.05G074800_Promoter|Gm05_9017864:9019864|-	1983	1992	-	1.1e-05	GGGTTGGAGG
GmJAG1_Motif0	Glyma.10G197900_Promoter|Gm10_43003188:43005188|+	11	20	+	1.19e-05	GTGTTGGTGT
GmJAG1_Motif0	Glyma.13G277900_Promoter|Gm13_37300846:37302846|+	55	64	+	1.19e-05	GTGTTGGTGT
GmJAG1_Motif0	Glyma.15G054300_Promoter|Gm15_4250060:4252060|+	60	69	+	1.19e-05	GTGTTGGTGT
GmJAG1_Motif0	Glyma.16G051000_Promoter|Gm16_4869484:4871484|+	125	134	+	1.19e-05	GTGTTGGTGT
GmJAG1_Motif0	Glyma.16G051000_Promoter|Gm16_4869484:4871484|+	131	140	+	1.19e-05	GTGTTGGTGT
GmJAG1_Motif0	Glyma.15G096000_Promoter|Gm15_7462010:7464010|+	148	157	+	1.19e-05	GTGTTGGTGT
GmJAG1_Motif0	Glyma.07G236000_Promoter|Gm07_42102234:42104234|+	164	173	+	1.19e-05	GTGTTGGTGT
GmJAG1_Motif0	Glyma.04G176500_Promoter|Gm04_42764957:42766957|+	220	229	+	1.19e-05	GTGTTGGTGT
GmJAG1_Motif0	Glyma.02G141301_Promoter|Gm02_15037726:15039726|+	233	242	+	1.19e-05	GTGTTGGTGT
GmJAG1_Motif0	Glyma.04G085600_Promoter|Gm04_7271644:7273644|+	293	302	+	1.19e-05	GTGTTGGTGT
GmJAG1_Motif0	Glyma.09G247800_Promoter|Gm09_47306858:47308858|+	312	321	+	1.19e-05	GTGTTGGTGT
GmJAG1_Motif0	Glyma.14G139250_Promoter|Gm14_22577089:22579089|+	323	332	+	1.19e-05	GTGTTGGTGT
GmJAG1_Motif0	Glyma.01G186300_Promoter|Gm01_53285496:53287496|+	332	341	+	1.19e-05	GTGTTGGTGT
GmJAG1_Motif0	Glyma.01G186300_Promoter|Gm01_53285496:53287496|+	338	347	+	1.19e-05	GTGTTGGTGT
GmJAG1_Motif0	Glyma.16G212700_Promoter|Gm16_37301039:37303039|+	352	361	+	1.19e-05	GTGTTGGTGT
GmJAG1_Motif0	Glyma.07G163000_Promoter|Gm07_21475509:21477509|+	371	380	+	1.19e-05	GTGTTGGTGT
GmJAG1_Motif0	Glyma.08G124300_Promoter|Gm08_9543071:9545071|+	419	428	+	1.19e-05	GTGTTGGTGT
GmJAG1_Motif0	Glyma.16G124350_Promoter|Gm16_27581597:27583597|+	443	452	+	1.19e-05	GTGTTGGTGT
GmJAG1_Motif0	Glyma.13G363600_Promoter|Gm13_44390757:44392757|+	448	457	+	1.19e-05	GTGTTGGTGT
GmJAG1_Motif0	Glyma.06G228300_Promoter|Gm06_34061438:34063438|+	464	473	+	1.19e-05	GTGTTGGTGT
GmJAG1_Motif0	Glyma.17G135500_Promoter|Gm17_10881047:10883047|+	542	551	+	1.19e-05	GTGTTGGTGT
GmJAG1_Motif0	Glyma.11G051133_Promoter|Gm11_3810097:3812097|+	547	556	+	1.19e-05	GTGTTGGTGT
GmJAG1_Motif0	Glyma.14G139400_Promoter|Gm14_22771306:22773306|+	562	571	+	1.19e-05	GTGTTGGTGT
GmJAG1_Motif0	Glyma.15G146000_Promoter|Gm15_12012317:12014317|+	575	584	+	1.19e-05	GTGTTGGTGT
GmJAG1_Motif0	Glyma.11G104000_Promoter|Gm11_7884268:7886268|+	607	616	+	1.19e-05	GTGTTGGTGT
GmJAG1_Motif0	Glyma.10G213900_Promoter|Gm10_44699944:44701944|+	628	637	+	1.19e-05	GTGTTGGTGT
GmJAG1_Motif0	Glyma.12G050500_Promoter|Gm12_3603103:3605103|+	635	644	+	1.19e-05	GTGTTGGTGT
GmJAG1_Motif0	Glyma.02G182000_Promoter|Gm02_32973897:32975897|+	643	652	+	1.19e-05	GTGTTGGTGT
GmJAG1_Motif0	Glyma.10G283300_Promoter|Gm10_50461327:50463327|+	648	657	+	1.19e-05	GTGTTGGTGT
GmJAG1_Motif0	Glyma.19G226500_Promoter|Gm19_48345631:48347631|+	651	660	+	1.19e-05	GTGTTGGTGT
GmJAG1_Motif0	Glyma.13G269000_Promoter|Gm13_36526639:36528639|+	752	761	+	1.19e-05	GTGTTGGTGT
GmJAG1_Motif0	Glyma.19G012200_Promoter|Gm19_1155058:1157058|+	768	777	+	1.19e-05	GTGTTGGTGT
GmJAG1_Motif0	Glyma.08G215300_Promoter|Gm08_17517935:17519935|+	769	778	+	1.19e-05	GTGTTGGTGT
GmJAG1_Motif0	Glyma.02G098700_Promoter|Gm02_9095994:9097994|+	773	782	+	1.19e-05	GTGTTGGTGT
GmJAG1_Motif0	Glyma.17G054700_Promoter|Gm17_4164652:4166652|+	781	790	+	1.19e-05	GTGTTGGTGT
GmJAG1_Motif0	Glyma.05G089700_Promoter|Gm05_14707624:14709624|+	845	854	+	1.19e-05	GTGTTGGTGT
GmJAG1_Motif0	Glyma.08G265900_Promoter|Gm08_31510920:31512920|+	861	870	+	1.19e-05	GTGTTGGTGT
GmJAG1_Motif0	Glyma.08G074602_Promoter|Gm08_5698582:5700582|+	865	874	+	1.19e-05	GTGTTGGTGT
GmJAG1_Motif0	Glyma.16G016500_Promoter|Gm16_1429180:1431180|+	878	887	+	1.19e-05	GTGTTGGTGT
GmJAG1_Motif0	Glyma.06G109733_Promoter|Gm06_8844050:8846050|+	886	895	+	1.19e-05	GTGTTGGTGT
GmJAG1_Motif0	Glyma.05G211502_Promoter|Gm05_39344988:39346988|+	894	903	+	1.19e-05	GTGTTGGTGT
GmJAG1_Motif0	Glyma.07G055432_Promoter|Gm07_4863325:4865325|+	904	913	+	1.19e-05	GTGTTGGTGT
GmJAG1_Motif0	Glyma.15G063300_Promoter|Gm15_4828947:4830947|+	949	958	+	1.19e-05	GTGTTGGTGT
GmJAG1_Motif0	Glyma.07G156700_Promoter|Gm07_19118107:19120107|+	972	981	+	1.19e-05	GTGTTGGTGT
GmJAG1_Motif0	Glyma.03G053602_Promoter|Gm03_7174249:7176249|+	977	986	+	1.19e-05	GTGTTGGTGT
GmJAG1_Motif0	Glyma.14G178600_Promoter|Gm14_44840372:44842372|+	1028	1037	+	1.19e-05	GTGTTGGTGT
GmJAG1_Motif0	Glyma.07G223300_Promoter|Gm07_40315774:40317774|+	1047	1056	+	1.19e-05	GTGTTGGTGT
GmJAG1_Motif0	Glyma.11G160600_Promoter|Gm11_20123807:20125807|+	1101	1110	+	1.19e-05	GTGTTGGTGT
GmJAG1_Motif0	Glyma.11G081600_Promoter|Gm11_6117021:6119021|+	1104	1113	+	1.19e-05	GTGTTGGTGT
GmJAG1_Motif0	Glyma.04G004500_Promoter|Gm04_383542:385542|+	1108	1117	+	1.19e-05	GTGTTGGTGT
GmJAG1_Motif0	Glyma.11G073500_Promoter|Gm11_5473855:5475855|+	1130	1139	+	1.19e-05	GTGTTGGTGT
GmJAG1_Motif0	Glyma.08G087400_Promoter|Gm08_6619165:6621165|+	1133	1142	+	1.19e-05	GTGTTGGTGT
GmJAG1_Motif0	Glyma.10G144502_Promoter|Gm10_38084126:38086126|+	1138	1147	+	1.19e-05	GTGTTGGTGT
GmJAG1_Motif0	Glyma.08G021000_Promoter|Gm08_1703790:1705790|+	1169	1178	+	1.19e-05	GTGTTGGTGT
GmJAG1_Motif0	Glyma.05G205300_Promoter|Gm05_38848375:38850375|+	1201	1210	+	1.19e-05	GTGTTGGTGT
GmJAG1_Motif0	Glyma.17G034100_Promoter|Gm17_2489677:2491677|+	1244	1253	+	1.19e-05	GTGTTGGTGT
GmJAG1_Motif0	Glyma.02G312300_Promoter|Gm02_50382564:50384564|+	1264	1273	+	1.19e-05	GTGTTGGTGT
GmJAG1_Motif0	Glyma.14G064900_Promoter|Gm14_5224254:5226254|+	1347	1356	+	1.19e-05	GTGTTGGTGT
GmJAG1_Motif0	Glyma.02G218200_Promoter|Gm02_42394201:42396201|+	1373	1382	+	1.19e-05	GTGTTGGTGT
GmJAG1_Motif0	Glyma.14G139200_Promoter|Gm14_22576030:22578030|+	1382	1391	+	1.19e-05	GTGTTGGTGT
GmJAG1_Motif0	Glyma.18G095200_Promoter|Gm18_9654788:9656788|+	1407	1416	+	1.19e-05	GTGTTGGTGT
GmJAG1_Motif0	Glyma.12G179650_Promoter|Gm12_35458296:35460296|+	1431	1440	+	1.19e-05	GTGTTGGTGT
GmJAG1_Motif0	Glyma.07G138900_Promoter|Gm07_16306828:16308828|+	1470	1479	+	1.19e-05	GTGTTGGTGT
GmJAG1_Motif0	Glyma.02G117000_Promoter|Gm02_11355029:11357029|+	1483	1492	+	1.19e-05	GTGTTGGTGT
GmJAG1_Motif0	Glyma.01G000900_Promoter|Gm01_145523:147523|+	1531	1540	+	1.19e-05	GTGTTGGTGT
GmJAG1_Motif0	Glyma.09G186700_Promoter|Gm09_42036824:42038824|+	1587	1596	+	1.19e-05	GTGTTGGTGT
GmJAG1_Motif0	Glyma.08G057200_Promoter|Gm08_4373611:4375611|+	1587	1596	+	1.19e-05	GTGTTGGTGT
GmJAG1_Motif0	Glyma.10G114800_Promoter|Gm10_28436444:28438444|+	1596	1605	+	1.19e-05	GTGTTGGTGT
GmJAG1_Motif0	Glyma.08G199200_Promoter|Gm08_16164891:16166891|+	1670	1679	+	1.19e-05	GTGTTGGTGT
GmJAG1_Motif0	Glyma.14G176500_Promoter|Gm14_44412987:44414987|+	1678	1687	+	1.19e-05	GTGTTGGTGT
GmJAG1_Motif0	Glyma.02G181950_Promoter|Gm02_32972827:32974827|+	1713	1722	+	1.19e-05	GTGTTGGTGT
GmJAG1_Motif0	Glyma.16G124300_Promoter|Gm16_27580319:27582319|+	1721	1730	+	1.19e-05	GTGTTGGTGT
GmJAG1_Motif0	Glyma.19G235900_Promoter|Gm19_49044360:49046360|+	1725	1734	+	1.19e-05	GTGTTGGTGT
GmJAG1_Motif0	Glyma.14G216500_Promoter|Gm14_48993372:48995372|+	1757	1766	+	1.19e-05	GTGTTGGTGT
GmJAG1_Motif0	Glyma.02G269500_Promoter|Gm02_47196953:47198953|+	1761	1770	+	1.19e-05	GTGTTGGTGT
GmJAG1_Motif0	Glyma.12G231033_Promoter|Gm12_40530001:40532001|+	1788	1797	+	1.19e-05	GTGTTGGTGT
GmJAG1_Motif0	Glyma.20G062000_Promoter|Gm20_19338281:19340281|+	1789	1798	+	1.19e-05	GTGTTGGTGT
GmJAG1_Motif0	Glyma.03G213300_Promoter|Gm03_43023919:43025919|+	1812	1821	+	1.19e-05	GTGTTGGTGT
GmJAG1_Motif0	Glyma.01G158000_Promoter|Gm01_50716841:50718841|+	1841	1850	+	1.19e-05	GTGTTGGTGT
GmJAG1_Motif0	Glyma.05G211400_Promoter|Gm05_39343006:39345006|+	1875	1884	+	1.19e-05	GTGTTGGTGT
GmJAG1_Motif0	Glyma.08G144600_Promoter|Gm08_11080225:11082225|+	1887	1896	+	1.19e-05	GTGTTGGTGT
GmJAG1_Motif0	Glyma.10G183100_Promoter|Gm10_41714934:41716934|+	1891	1900	+	1.19e-05	GTGTTGGTGT
GmJAG1_Motif0	Glyma.18G094100_Promoter|Gm18_9503101:9505101|+	1913	1922	+	1.19e-05	GTGTTGGTGT
GmJAG1_Motif0	Glyma.12G009200_Promoter|Gm12_662859:664859|+	1917	1926	+	1.19e-05	GTGTTGGTGT
GmJAG1_Motif0	Glyma.06G211900_Promoter|Gm06_21664678:21666678|+	1944	1953	+	1.19e-05	GTGTTGGTGT
GmJAG1_Motif0	Glyma.02G190600_Promoter|Gm02_37670336:37672336|+	1979	1988	+	1.19e-05	GTGTTGGTGT
GmJAG1_Motif0	Glyma.13G327951_Promoter|Gm13_41632392:41634392|+	1990	1999	+	1.19e-05	GTGTTGGTGT
GmJAG1_Motif0	Glyma.15G245100_Promoter|Gm15_48651051:48653051|-	30	39	-	1.19e-05	GTGTTGGTGT
GmJAG1_Motif0	Glyma.01G216100_Promoter|Gm01_55767245:55769245|-	39	48	-	1.19e-05	GTGTTGGTGT
GmJAG1_Motif0	Glyma.10G263100_Promoter|Gm10_48831741:48833741|-	40	49	-	1.19e-05	GTGTTGGTGT
GmJAG1_Motif0	Glyma.05G165700_Promoter|Gm05_35662816:35664816|-	40	49	-	1.19e-05	GTGTTGGTGT
GmJAG1_Motif0	Glyma.13G173200_Promoter|Gm13_28143934:28145934|-	43	52	-	1.19e-05	GTGTTGGTGT
GmJAG1_Motif0	Glyma.01G205500_Promoter|Gm01_54916551:54918551|-	83	92	-	1.19e-05	GTGTTGGTGT
GmJAG1_Motif0	Glyma.14G061250_Promoter|Gm14_4877149:4879149|-	85	94	-	1.19e-05	GTGTTGGTGT
GmJAG1_Motif0	Glyma.14G152900_Promoter|Gm14_29155027:29157027|-	87	96	-	1.19e-05	GTGTTGGTGT
GmJAG1_Motif0	Glyma.08G160000_Promoter|Gm08_12486199:12488199|-	89	98	-	1.19e-05	GTGTTGGTGT
GmJAG1_Motif0	Glyma.18G301900_Promoter|Gm18_58224952:58226952|-	127	136	-	1.19e-05	GTGTTGGTGT
GmJAG1_Motif0	Glyma.07G203100_Promoter|Gm07_37548833:37550833|-	132	141	-	1.19e-05	GTGTTGGTGT
GmJAG1_Motif0	Glyma.05G199400_Promoter|Gm05_38341598:38343598|-	182	191	-	1.19e-05	GTGTTGGTGT
GmJAG1_Motif0	Glyma.08G180000_Promoter|Gm08_14503923:14505923|-	207	216	-	1.19e-05	GTGTTGGTGT
GmJAG1_Motif0	Glyma.15G095900_Promoter|Gm15_7460378:7462378|-	213	222	-	1.19e-05	GTGTTGGTGT
GmJAG1_Motif0	Glyma.12G121100_Promoter|Gm12_12899120:12901120|-	236	245	-	1.19e-05	GTGTTGGTGT
GmJAG1_Motif0	Glyma.08G057000_Promoter|Gm08_4373454:4375454|-	249	258	-	1.19e-05	GTGTTGGTGT
GmJAG1_Motif0	Glyma.01G186202_Promoter|Gm01_53284094:53286094|-	253	262	-	1.19e-05	GTGTTGGTGT
GmJAG1_Motif0	Glyma.01G186202_Promoter|Gm01_53284094:53286094|-	259	268	-	1.19e-05	GTGTTGGTGT
GmJAG1_Motif0	Glyma.15G176500_Promoter|Gm15_16771796:16773796|-	279	288	-	1.19e-05	GTGTTGGTGT
GmJAG1_Motif0	Glyma.10G048000_Promoter|Gm10_4283235:4285235|-	285	294	-	1.19e-05	GTGTTGGTGT
GmJAG1_Motif0	Glyma.08G303900_Promoter|Gm08_41632447:41634447|-	365	374	-	1.19e-05	GTGTTGGTGT
GmJAG1_Motif0	Glyma.07G042400_Promoter|Gm07_3516794:3518794|-	373	382	-	1.19e-05	GTGTTGGTGT
GmJAG1_Motif0	Glyma.09G239950_Promoter|Gm09_46619719:46621719|-	375	384	-	1.19e-05	GTGTTGGTGT
GmJAG1_Motif0	Glyma.13G354200_Promoter|Gm13_43642820:43644820|-	378	387	-	1.19e-05	GTGTTGGTGT
GmJAG1_Motif0	Glyma.18G048900_Promoter|Gm18_4190655:4192655|-	414	423	-	1.19e-05	GTGTTGGTGT
GmJAG1_Motif0	Glyma.19G059501_Promoter|Gm19_11811450:11813450|-	415	424	-	1.19e-05	GTGTTGGTGT
GmJAG1_Motif0	Glyma.19G171700_Promoter|Gm19_43732737:43734737|-	430	439	-	1.19e-05	GTGTTGGTGT
GmJAG1_Motif0	Glyma.06G181201_Promoter|Gm06_15408833:15410833|-	470	479	-	1.19e-05	GTGTTGGTGT
GmJAG1_Motif0	Glyma.17G190400_Promoter|Gm17_26447770:26449770|-	524	533	-	1.19e-05	GTGTTGGTGT
GmJAG1_Motif0	Glyma.16G095500_Promoter|Gm16_17069742:17071742|-	594	603	-	1.19e-05	GTGTTGGTGT
GmJAG1_Motif0	Glyma.09G184100_Promoter|Gm09_41815260:41817260|-	606	615	-	1.19e-05	GTGTTGGTGT
GmJAG1_Motif0	Glyma.15G112300_Promoter|Gm15_8806992:8808992|-	638	647	-	1.19e-05	GTGTTGGTGT
GmJAG1_Motif0	Glyma.03G139500_Promoter|Gm03_36758057:36760057|-	644	653	-	1.19e-05	GTGTTGGTGT
GmJAG1_Motif0	Glyma.07G067000_Promoter|Gm07_5887357:5889357|-	648	657	-	1.19e-05	GTGTTGGTGT
GmJAG1_Motif0	Glyma.16G178200_Promoter|Gm16_34125920:34127920|-	668	677	-	1.19e-05	GTGTTGGTGT
GmJAG1_Motif0	Glyma.13G075300_Promoter|Gm13_16880149:16882149|-	756	765	-	1.19e-05	GTGTTGGTGT
GmJAG1_Motif0	Glyma.07G007700_Promoter|Gm07_570679:572679|-	764	773	-	1.19e-05	GTGTTGGTGT
GmJAG1_Motif0	Glyma.13G275100_Promoter|Gm13_37072897:37074897|-	765	774	-	1.19e-05	GTGTTGGTGT
GmJAG1_Motif0	Glyma.02G312200_Promoter|Gm02_50382607:50384607|-	772	781	-	1.19e-05	GTGTTGGTGT
GmJAG1_Motif0	Glyma.08G143000_Promoter|Gm08_10968905:10970905|-	799	808	-	1.19e-05	GTGTTGGTGT
GmJAG1_Motif0	Glyma.10G256900_Promoter|Gm10_48424609:48426609|-	852	861	-	1.19e-05	GTGTTGGTGT
GmJAG1_Motif0	Glyma.02G281600_Promoter|Gm02_48220806:48222806|-	861	870	-	1.19e-05	GTGTTGGTGT
GmJAG1_Motif0	Glyma.17G143900_Promoter|Gm17_11716637:11718637|-	868	877	-	1.19e-05	GTGTTGGTGT
GmJAG1_Motif0	Glyma.02G049600_Promoter|Gm02_4489439:4491439|-	917	926	-	1.19e-05	GTGTTGGTGT
GmJAG1_Motif0	Glyma.11G103900_Promoter|Gm11_7883800:7885800|-	918	927	-	1.19e-05	GTGTTGGTGT
GmJAG1_Motif0	Glyma.10G014100_Promoter|Gm10_1272559:1274559|-	919	928	-	1.19e-05	GTGTTGGTGT
GmJAG1_Motif0	Glyma.06G110000_Promoter|Gm06_8867762:8869762|-	961	970	-	1.19e-05	GTGTTGGTGT
GmJAG1_Motif0	Glyma.10G160700_Promoter|Gm10_39637546:39639546|-	970	979	-	1.19e-05	GTGTTGGTGT
GmJAG1_Motif0	Glyma.09G249400_Promoter|Gm09_47432049:47434049|-	993	1002	-	1.19e-05	GTGTTGGTGT
GmJAG1_Motif0	Glyma.15G126800_Promoter|Gm15_10008567:10010567|-	1027	1036	-	1.19e-05	GTGTTGGTGT
GmJAG1_Motif0	Glyma.05G110200_Promoter|Gm05_29242837:29244837|-	1073	1082	-	1.19e-05	GTGTTGGTGT
GmJAG1_Motif0	Glyma.08G135400_Promoter|Gm08_10461736:10463736|-	1088	1097	-	1.19e-05	GTGTTGGTGT
GmJAG1_Motif0	Glyma.10G124800_Promoter|Gm10_32734601:32736601|-	1106	1115	-	1.19e-05	GTGTTGGTGT
GmJAG1_Motif0	Glyma.20G130800_Promoter|Gm20_37144878:37146878|-	1121	1130	-	1.19e-05	GTGTTGGTGT
GmJAG1_Motif0	Glyma.12G005100_Promoter|Gm12_396853:398853|-	1180	1189	-	1.19e-05	GTGTTGGTGT
GmJAG1_Motif0	Glyma.19G012100_Promoter|Gm19_1155040:1157040|-	1207	1216	-	1.19e-05	GTGTTGGTGT
GmJAG1_Motif0	Glyma.16G105200_Promoter|Gm16_21475943:21477943|-	1215	1224	-	1.19e-05	GTGTTGGTGT
GmJAG1_Motif0	Glyma.15G123900_Promoter|Gm15_9787387:9789387|-	1222	1231	-	1.19e-05	GTGTTGGTGT
GmJAG1_Motif0	Glyma.11G039501_Promoter|Gm11_2813028:2815028|-	1276	1285	-	1.19e-05	GTGTTGGTGT
GmJAG1_Motif0	Glyma.10G233400_Promoter|Gm10_46336912:46338912|-	1278	1287	-	1.19e-05	GTGTTGGTGT
GmJAG1_Motif0	Glyma.03G213200_Promoter|Gm03_43025049:43027049|-	1311	1320	-	1.19e-05	GTGTTGGTGT
GmJAG1_Motif0	Glyma.18G099800_Promoter|Gm18_10396181:10398181|-	1313	1322	-	1.19e-05	GTGTTGGTGT
GmJAG1_Motif0	Glyma.07G097800_Promoter|Gm07_9047189:9049189|-	1314	1323	-	1.19e-05	GTGTTGGTGT
GmJAG1_Motif0	Glyma.15G073500_Promoter|Gm15_5618289:5620289|-	1343	1352	-	1.19e-05	GTGTTGGTGT
GmJAG1_Motif0	Glyma.03G163400_Promoter|Gm03_38989987:38991987|-	1348	1357	-	1.19e-05	GTGTTGGTGT
GmJAG1_Motif0	Glyma.12G009100_Promoter|Gm12_664149:666149|-	1366	1375	-	1.19e-05	GTGTTGGTGT
GmJAG1_Motif0	Glyma.16G173200_Promoter|Gm16_33551522:33553522|-	1379	1388	-	1.19e-05	GTGTTGGTGT
GmJAG1_Motif0	Glyma.16G132100_Promoter|Gm16_29007512:29009512|-	1419	1428	-	1.19e-05	GTGTTGGTGT
GmJAG1_Motif0	Glyma.01G009900_Promoter|Gm01_976207:978207|-	1461	1470	-	1.19e-05	GTGTTGGTGT
GmJAG1_Motif0	Glyma.08G137500_Promoter|Gm08_10606476:10608476|-	1462	1471	-	1.19e-05	GTGTTGGTGT
GmJAG1_Motif0	Glyma.05G075600_Promoter|Gm05_9568090:9570090|-	1467	1476	-	1.19e-05	GTGTTGGTGT
GmJAG1_Motif0	Glyma.13G097400_Promoter|Gm13_20293040:20295040|-	1493	1502	-	1.19e-05	GTGTTGGTGT
GmJAG1_Motif0	Glyma.11G025650_Promoter|Gm11_1812190:1814190|-	1545	1554	-	1.19e-05	GTGTTGGTGT
GmJAG1_Motif0	Glyma.08G191100_Promoter|Gm08_15445490:15447490|-	1547	1556	-	1.19e-05	GTGTTGGTGT
GmJAG1_Motif0	Glyma.07G179801_Promoter|Gm07_34867074:34869074|-	1570	1579	-	1.19e-05	GTGTTGGTGT
GmJAG1_Motif0	Glyma.15G265500_Promoter|Gm15_52036014:52038014|-	1575	1584	-	1.19e-05	GTGTTGGTGT
GmJAG1_Motif0	Glyma.05G179800_Promoter|Gm05_36781932:36783932|-	1581	1590	-	1.19e-05	GTGTTGGTGT
GmJAG1_Motif0	Glyma.03G060200_Promoter|Gm03_8803686:8805686|-	1697	1706	-	1.19e-05	GTGTTGGTGT
GmJAG1_Motif0	Glyma.11G140700_Promoter|Gm11_10713347:10715347|-	1736	1745	-	1.19e-05	GTGTTGGTGT
GmJAG1_Motif0	Glyma.11G195750_Promoter|Gm11_17048305:17050305|-	1780	1789	-	1.19e-05	GTGTTGGTGT
GmJAG1_Motif0	Glyma.14G192000_Promoter|Gm14_46543830:46545830|-	1781	1790	-	1.19e-05	GTGTTGGTGT
GmJAG1_Motif0	Glyma.18G016600_Promoter|Gm18_1186675:1188675|-	1823	1832	-	1.19e-05	GTGTTGGTGT
GmJAG1_Motif0	Glyma.18G226200_Promoter|Gm18_51741540:51743540|-	1853	1862	-	1.19e-05	GTGTTGGTGT
GmJAG1_Motif0	Glyma.18G122100_Promoter|Gm18_15401320:15403320|-	1860	1869	-	1.19e-05	GTGTTGGTGT
GmJAG1_Motif0	Glyma.20G148200_Promoter|Gm20_38640895:38642895|-	1881	1890	-	1.19e-05	GTGTTGGTGT
GmJAG1_Motif0	Glyma.15G024700_Promoter|Gm15_2004342:2006342|-	1885	1894	-	1.19e-05	GTGTTGGTGT
GmJAG1_Motif0	Glyma.12G094600_Promoter|Gm12_7785648:7787648|-	1892	1901	-	1.19e-05	GTGTTGGTGT
GmJAG1_Motif0	Glyma.18G122000_Promoter|Gm18_15401367:15403367|-	1907	1916	-	1.19e-05	GTGTTGGTGT
GmJAG1_Motif0	Glyma.09G243100_Promoter|Gm09_46952541:46954541|-	1909	1918	-	1.19e-05	GTGTTGGTGT
GmJAG1_Motif0	Glyma.20G184900_Promoter|Gm20_42259690:42261690|-	1926	1935	-	1.19e-05	GTGTTGGTGT
GmJAG1_Motif0	Glyma.02G052200_Promoter|Gm02_4767849:4769849|-	1930	1939	-	1.19e-05	GTGTTGGTGT
GmJAG1_Motif0	Glyma.06G212000_Promoter|Gm06_21666575:21668575|-	1946	1955	-	1.19e-05	GTGTTGGTGT
GmJAG1_Motif0	Glyma.13G274000_Promoter|Gm13_36946524:36948524|-	1954	1963	-	1.19e-05	GTGTTGGTGT
GmJAG1_Motif0	Glyma.05G137200_Promoter|Gm05_33031918:33033918|-	1955	1964	-	1.19e-05	GTGTTGGTGT
GmJAG1_Motif0	Glyma.04G098800_Promoter|Gm04_8973849:8975849|-	1957	1966	-	1.19e-05	GTGTTGGTGT
GmJAG1_Motif0	Glyma.16G107900_Promoter|Gm16_22159580:22161580|-	1981	1990	-	1.19e-05	GTGTTGGTGT
GmJAG1_Motif0	Glyma.07G112000_Promoter|Gm07_11434916:11436916|-	1982	1991	-	1.19e-05	GTGTTGGTGT
GmJAG1_Motif2	Glyma.13G011150_Promoter|Gm13_3194001:3196001|-	1	8	-	1.21e-05	ACTGGCAG
GmJAG1_Motif2	Glyma.10G214100_Promoter|Gm10_44714956:44716956|-	2	9	-	1.21e-05	ACTGGCAG
GmJAG1_Motif2	Glyma.13G009100_Promoter|Gm13_2639471:2641471|-	20	27	-	1.21e-05	ACTGGCAG
GmJAG1_Motif2	Glyma.20G094500_Promoter|Gm20_33721304:33723304|-	21	28	-	1.21e-05	ACTGGCAG
GmJAG1_Motif2	Glyma.19G235000_Promoter|Gm19_48995197:48997197|-	22	29	-	1.21e-05	ACTGGCAG
GmJAG1_Motif2	Glyma.05G055600_Promoter|Gm05_5164430:5166430|-	24	31	-	1.21e-05	ACTGGCAG
GmJAG1_Motif2	Glyma.07G002600_Promoter|Gm07_214187:216187|-	29	36	-	1.21e-05	ACTGGCAG
GmJAG1_Motif2	Glyma.14G046600_Promoter|Gm14_3540896:3542896|-	57	64	-	1.21e-05	ACTGGCAG
GmJAG1_Motif2	Glyma.19G151350_Promoter|Gm19_41631365:41633365|-	74	81	-	1.21e-05	ACTGGCAG
GmJAG1_Motif2	Glyma.14G174500_Promoter|Gm14_43952074:43954074|-	77	84	-	1.21e-05	ACTGGCAG
GmJAG1_Motif2	Glyma.15G026600_Promoter|Gm15_2155076:2157076|-	79	86	-	1.21e-05	ACTGGCAG
GmJAG1_Motif2	Glyma.03G033850_Promoter|Gm03_3900365:3902365|-	80	87	-	1.21e-05	ACTGGCAG
GmJAG1_Motif2	Glyma.05G164400_Promoter|Gm05_35558665:35560665|-	85	92	-	1.21e-05	ACTGGCAG
GmJAG1_Motif2	Glyma.10G102100_Promoter|Gm10_18653295:18655295|-	85	92	-	1.21e-05	ACTGGCAG
GmJAG1_Motif2	Glyma.01G149700_Promoter|Gm01_49804007:49806007|-	97	104	-	1.21e-05	ACTGGCAG
GmJAG1_Motif2	Glyma.07G259700_Promoter|Gm07_43841272:43843272|-	99	106	-	1.21e-05	ACTGGCAG
GmJAG1_Motif2	Glyma.02G103200_Promoter|Gm02_9748744:9750744|-	114	121	-	1.21e-05	ACTGGCAG
GmJAG1_Motif2	Glyma.18G051300_Promoter|Gm18_4399905:4401905|-	127	134	-	1.21e-05	ACTGGCAG
GmJAG1_Motif2	Glyma.13G132800_Promoter|Gm13_23621013:23623013|-	151	158	-	1.21e-05	ACTGGCAG
GmJAG1_Motif2	Glyma.20G125100_Promoter|Gm20_36721707:36723707|-	152	159	-	1.21e-05	ACTGGCAG
GmJAG1_Motif2	Glyma.04G079000_Promoter|Gm04_6593052:6595052|-	169	176	-	1.21e-05	ACTGGCAG
GmJAG1_Motif2	Glyma.19G189100_Promoter|Gm19_45160129:45162129|-	176	183	-	1.21e-05	ACTGGCAG
GmJAG1_Motif2	Glyma.19G122933_Promoter|Gm19_38555667:38557667|-	189	196	-	1.21e-05	ACTGGCAG
GmJAG1_Motif2	Glyma.03G215400_Promoter|Gm03_43153740:43155740|-	196	203	-	1.21e-05	ACTGGCAG
GmJAG1_Motif2	Glyma.18G234467_Promoter|Gm18_52551731:52553731|-	199	206	-	1.21e-05	ACTGGCAG
GmJAG1_Motif2	Glyma.19G151600_Promoter|Gm19_41671906:41673906|-	226	233	-	1.21e-05	ACTGGCAG
GmJAG1_Motif2	Glyma.17G095600_Promoter|Gm17_7474897:7476897|-	229	236	-	1.21e-05	ACTGGCAG
GmJAG1_Motif2	Glyma.13G102651_Promoter|Gm13_20797447:20799447|-	231	238	-	1.21e-05	ACTGGCAG
GmJAG1_Motif2	Glyma.11G094700_Promoter|Gm11_7187773:7189773|-	245	252	-	1.21e-05	ACTGGCAG
GmJAG1_Motif2	Glyma.17G171502_Promoter|Gm17_16517883:16519883|-	268	275	-	1.21e-05	ACTGGCAG
GmJAG1_Motif2	Glyma.19G247100_Promoter|Gm19_49883283:49885283|-	269	276	-	1.21e-05	ACTGGCAG
GmJAG1_Motif2	Glyma.17G191800_Promoter|Gm17_27176142:27178142|-	286	293	-	1.21e-05	ACTGGCAG
GmJAG1_Motif2	Glyma.05G157500_Promoter|Gm05_35024239:35026239|-	290	297	-	1.21e-05	ACTGGCAG
GmJAG1_Motif2	Glyma.15G005300_Promoter|Gm15_466509:468509|-	295	302	-	1.21e-05	ACTGGCAG
GmJAG1_Motif2	Glyma.01G026700_Promoter|Gm01_2807879:2809879|-	299	306	-	1.21e-05	ACTGGCAG
GmJAG1_Motif2	Glyma.20G228700_Promoter|Gm20_46238225:46240225|-	303	310	-	1.21e-05	ACTGGCAG
GmJAG1_Motif2	Glyma.18G058200_Promoter|Gm18_5098326:5100326|-	313	320	-	1.21e-05	ACTGGCAG
GmJAG1_Motif2	Glyma.10G109200_Promoter|Gm10_25076319:25078319|-	320	327	-	1.21e-05	ACTGGCAG
GmJAG1_Motif2	Glyma.13G232900_Promoter|Gm13_33799803:33801803|-	328	335	-	1.21e-05	ACTGGCAG
GmJAG1_Motif2	Glyma.10G082600_Promoter|Gm10_9814629:9816629|-	328	335	-	1.21e-05	ACTGGCAG
GmJAG1_Motif2	Glyma.20G011400_Promoter|Gm20_953663:955663|-	335	342	-	1.21e-05	ACTGGCAG
GmJAG1_Motif2	Glyma.10G027300_Promoter|Gm10_2384579:2386579|-	372	379	-	1.21e-05	ACTGGCAG
GmJAG1_Motif2	Glyma.02G262400_Promoter|Gm02_46663461:46665461|-	374	381	-	1.21e-05	ACTGGCAG
GmJAG1_Motif2	Glyma.07G245100_Promoter|Gm07_42762099:42764099|-	384	391	-	1.21e-05	ACTGGCAG
GmJAG1_Motif2	Glyma.09G211800_Promoter|Gm09_44457665:44459665|-	396	403	-	1.21e-05	ACTGGCAG
GmJAG1_Motif2	Glyma.07G153850_Promoter|Gm07_18776782:18778782|-	397	404	-	1.21e-05	ACTGGCAG
GmJAG1_Motif2	Glyma.13G189200_Promoter|Gm13_29680978:29682978|-	401	408	-	1.21e-05	ACTGGCAG
GmJAG1_Motif2	Glyma.04G059250_Promoter|Gm04_4843416:4845416|-	416	423	-	1.21e-05	ACTGGCAG
GmJAG1_Motif2	Glyma.04G039400_Promoter|Gm04_3112819:3114819|-	451	458	-	1.21e-05	ACTGGCAG
GmJAG1_Motif2	Glyma.17G198800_Promoter|Gm17_31352446:31354446|-	475	482	-	1.21e-05	ACTGGCAG
GmJAG1_Motif2	Glyma.06G298800_Promoter|Gm06_48333657:48335657|-	484	491	-	1.21e-05	ACTGGCAG
GmJAG1_Motif2	Glyma.07G105400_Promoter|Gm07_10055150:10057150|-	487	494	-	1.21e-05	ACTGGCAG
GmJAG1_Motif2	Glyma.10G190200_Promoter|Gm10_42408326:42410326|-	493	500	-	1.21e-05	ACTGGCAG
GmJAG1_Motif2	Glyma.05G016700_Promoter|Gm05_1492454:1494454|-	506	513	-	1.21e-05	ACTGGCAG
GmJAG1_Motif2	Glyma.04G100600_Promoter|Gm04_9224503:9226503|-	524	531	-	1.21e-05	ACTGGCAG
GmJAG1_Motif2	Glyma.03G118600_Promoter|Gm03_34133745:34135745|-	527	534	-	1.21e-05	ACTGGCAG
GmJAG1_Motif2	Glyma.02G235800_Promoter|Gm02_44160710:44162710|-	555	562	-	1.21e-05	ACTGGCAG
GmJAG1_Motif2	Glyma.12G207200_Promoter|Gm12_38167065:38169065|-	574	581	-	1.21e-05	ACTGGCAG
GmJAG1_Motif2	Glyma.03G176651_Promoter|Gm03_40133309:40135309|-	575	582	-	1.21e-05	ACTGGCAG
GmJAG1_Motif2	Glyma.19G003900_Promoter|Gm19_304349:306349|-	579	586	-	1.21e-05	ACTGGCAG
GmJAG1_Motif2	Glyma.06G102400_Promoter|Gm06_8090909:8092909|-	584	591	-	1.21e-05	ACTGGCAG
GmJAG1_Motif2	Glyma.11G021900_Promoter|Gm11_1551650:1553650|-	588	595	-	1.21e-05	ACTGGCAG
GmJAG1_Motif2	Glyma.10G203900_Promoter|Gm10_43596460:43598460|-	589	596	-	1.21e-05	ACTGGCAG
GmJAG1_Motif2	Glyma.14G094700_Promoter|Gm14_9059681:9061681|-	590	597	-	1.21e-05	ACTGGCAG
GmJAG1_Motif2	Glyma.10G264100_Promoter|Gm10_48919798:48921798|-	595	602	-	1.21e-05	ACTGGCAG
GmJAG1_Motif2	Glyma.09G202832_Promoter|Gm09_43573935:43575935|-	611	618	-	1.21e-05	ACTGGCAG
GmJAG1_Motif2	Glyma.03G121300_Promoter|Gm03_34545356:34547356|-	616	623	-	1.21e-05	ACTGGCAG
GmJAG1_Motif2	Glyma.12G092400_Promoter|Gm12_7555262:7557262|-	650	657	-	1.21e-05	ACTGGCAG
GmJAG1_Motif2	Glyma.11G216900_Promoter|Gm11_36030145:36032145|-	663	670	-	1.21e-05	ACTGGCAG
GmJAG1_Motif2	Glyma.13G097400_Promoter|Gm13_20293040:20295040|-	668	675	-	1.21e-05	ACTGGCAG
GmJAG1_Motif2	Glyma.18G155100_Promoter|Gm18_32608517:32610517|-	679	686	-	1.21e-05	ACTGGCAG
GmJAG1_Motif2	Glyma.01G117401_Promoter|Gm01_41140842:41142842|-	695	702	-	1.21e-05	ACTGGCAG
GmJAG1_Motif2	Glyma.10G151900_Promoter|Gm10_38824182:38826182|-	696	703	-	1.21e-05	ACTGGCAG
GmJAG1_Motif2	Glyma.20G176566_Promoter|Gm20_41342077:41344077|-	721	728	-	1.21e-05	ACTGGCAG
GmJAG1_Motif2	Glyma.20G148900_Promoter|Gm20_38732402:38734402|-	758	765	-	1.21e-05	ACTGGCAG
GmJAG1_Motif2	Glyma.06G213000_Promoter|Gm06_21442550:21444550|-	763	770	-	1.21e-05	ACTGGCAG
GmJAG1_Motif2	Glyma.17G007300_Promoter|Gm17_627781:629781|-	764	771	-	1.21e-05	ACTGGCAG
GmJAG1_Motif2	Glyma.02G060900_Promoter|Gm02_5504690:5506690|-	775	782	-	1.21e-05	ACTGGCAG
GmJAG1_Motif2	Glyma.16G178600_Promoter|Gm16_34155480:34157480|-	782	789	-	1.21e-05	ACTGGCAG
GmJAG1_Motif2	Glyma.02G308700_Promoter|Gm02_50073151:50075151|-	806	813	-	1.21e-05	ACTGGCAG
GmJAG1_Motif2	Glyma.19G197900_Promoter|Gm19_46053506:46055506|-	832	839	-	1.21e-05	ACTGGCAG
GmJAG1_Motif2	Glyma.09G187800_Promoter|Gm09_42137142:42139142|-	858	865	-	1.21e-05	ACTGGCAG
GmJAG1_Motif2	Glyma.15G139500_Promoter|Gm15_11382897:11384897|-	870	877	-	1.21e-05	ACTGGCAG
GmJAG1_Motif2	Glyma.09G043100_Promoter|Gm09_3656332:3658332|-	875	882	-	1.21e-05	ACTGGCAG
GmJAG1_Motif2	Glyma.07G125600_Promoter|Gm07_14848230:14850230|-	887	894	-	1.21e-05	ACTGGCAG
GmJAG1_Motif2	Glyma.17G209300_Promoter|Gm17_34302101:34304101|-	896	903	-	1.21e-05	ACTGGCAG
GmJAG1_Motif2	Glyma.02G004600_Promoter|Gm02_505587:507587|-	959	966	-	1.21e-05	ACTGGCAG
GmJAG1_Motif2	Glyma.15G271900_Promoter|Gm15_52905581:52907581|-	986	993	-	1.21e-05	ACTGGCAG
GmJAG1_Motif2	Glyma.07G008700_Promoter|Gm07_641680:643680|-	1008	1015	-	1.21e-05	ACTGGCAG
GmJAG1_Motif2	Glyma.18G299800_Promoter|Gm18_58031362:58033362|-	1020	1027	-	1.21e-05	ACTGGCAG
GmJAG1_Motif2	Glyma.20G235400_Promoter|Gm20_46742934:46744934|-	1034	1041	-	1.21e-05	ACTGGCAG
GmJAG1_Motif2	Glyma.08G291900_Promoter|Gm08_40008575:40010575|-	1082	1089	-	1.21e-05	ACTGGCAG
GmJAG1_Motif2	Glyma.06G260400_Promoter|Gm06_44148695:44150695|-	1089	1096	-	1.21e-05	ACTGGCAG
GmJAG1_Motif2	Glyma.12G153600_Promoter|Gm12_23219093:23221093|-	1105	1112	-	1.21e-05	ACTGGCAG
GmJAG1_Motif2	Glyma.08G152500_Promoter|Gm08_11811553:11813553|-	1111	1118	-	1.21e-05	ACTGGCAG
GmJAG1_Motif2	Glyma.20G238200_Promoter|Gm20_46936420:46938420|-	1116	1123	-	1.21e-05	ACTGGCAG
GmJAG1_Motif2	Glyma.14G092001_Promoter|Gm14_8791113:8793113|-	1118	1125	-	1.21e-05	ACTGGCAG
GmJAG1_Motif2	Glyma.10G248100_Promoter|Gm10_47726472:47728472|-	1133	1140	-	1.21e-05	ACTGGCAG
GmJAG1_Motif2	Glyma.17G092800_Promoter|Gm17_7255799:7257799|-	1155	1162	-	1.21e-05	ACTGGCAG
GmJAG1_Motif2	Glyma.06G085100_Promoter|Gm06_6506779:6508779|-	1173	1180	-	1.21e-05	ACTGGCAG
GmJAG1_Motif2	Glyma.03G131300_Promoter|Gm03_35834432:35836432|-	1197	1204	-	1.21e-05	ACTGGCAG
GmJAG1_Motif2	Glyma.01G222500_Promoter|Gm01_56239565:56241565|-	1204	1211	-	1.21e-05	ACTGGCAG
GmJAG1_Motif2	Glyma.13G238600_Promoter|Gm13_34306151:34308151|-	1217	1224	-	1.21e-05	ACTGGCAG
GmJAG1_Motif2	Glyma.12G241200_Promoter|Gm12_41406910:41408910|-	1224	1231	-	1.21e-05	ACTGGCAG
GmJAG1_Motif2	Glyma.08G204200_Promoter|Gm08_16628312:16630312|-	1224	1231	-	1.21e-05	ACTGGCAG
GmJAG1_Motif2	Glyma.05G148700_Promoter|Gm05_34332530:34334530|-	1231	1238	-	1.21e-05	ACTGGCAG
GmJAG1_Motif2	Glyma.07G018100_Promoter|Gm07_1447094:1449094|-	1262	1269	-	1.21e-05	ACTGGCAG
GmJAG1_Motif2	Glyma.18G109600_Promoter|Gm18_12618350:12620350|-	1277	1284	-	1.21e-05	ACTGGCAG
GmJAG1_Motif2	Glyma.15G225866_Promoter|Gm15_42273124:42275124|-	1289	1296	-	1.21e-05	ACTGGCAG
GmJAG1_Motif2	Glyma.18G184700_Promoter|Gm18_44760573:44762573|-	1292	1299	-	1.21e-05	ACTGGCAG
GmJAG1_Motif2	Glyma.11G111400_Promoter|Gm11_8493641:8495641|-	1315	1322	-	1.21e-05	ACTGGCAG
GmJAG1_Motif2	Glyma.17G153900_Promoter|Gm17_12883608:12885608|-	1327	1334	-	1.21e-05	ACTGGCAG
GmJAG1_Motif2	Glyma.09G261300_Promoter|Gm09_48322962:48324962|-	1334	1341	-	1.21e-05	ACTGGCAG
GmJAG1_Motif2	Glyma.12G006600_Promoter|Gm12_496864:498864|-	1350	1357	-	1.21e-05	ACTGGCAG
GmJAG1_Motif2	Glyma.10G121900_Promoter|Gm10_31354601:31356601|-	1351	1358	-	1.21e-05	ACTGGCAG
GmJAG1_Motif2	Glyma.05G185600_Promoter|Gm05_37262659:37264659|-	1389	1396	-	1.21e-05	ACTGGCAG
GmJAG1_Motif2	Glyma.05G156600_Promoter|Gm05_34946300:34948300|-	1393	1400	-	1.21e-05	ACTGGCAG
GmJAG1_Motif2	Glyma.19G263200_Promoter|Gm19_51108788:51110788|-	1399	1406	-	1.21e-05	ACTGGCAG
GmJAG1_Motif2	Glyma.16G195251_Promoter|Gm16_35916768:35918768|-	1422	1429	-	1.21e-05	ACTGGCAG
GmJAG1_Motif2	Glyma.06G083200_Promoter|Gm06_6359199:6361199|-	1429	1436	-	1.21e-05	ACTGGCAG
GmJAG1_Motif2	Glyma.02G105800_Promoter|Gm02_10050479:10052479|-	1429	1436	-	1.21e-05	ACTGGCAG
GmJAG1_Motif2	Glyma.08G203100_Promoter|Gm08_16549797:16551797|-	1439	1446	-	1.21e-05	ACTGGCAG
GmJAG1_Motif2	Glyma.02G256300_Promoter|Gm02_46123135:46125135|-	1442	1449	-	1.21e-05	ACTGGCAG
GmJAG1_Motif2	Glyma.14G207600_Promoter|Gm14_48194313:48196313|-	1451	1458	-	1.21e-05	ACTGGCAG
GmJAG1_Motif2	Glyma.08G354900_Promoter|Gm08_46139893:46141893|-	1460	1467	-	1.21e-05	ACTGGCAG
GmJAG1_Motif2	Glyma.10G082200_Promoter|Gm10_9748579:9750579|-	1463	1470	-	1.21e-05	ACTGGCAG
GmJAG1_Motif2	Glyma.06G027200_Promoter|Gm06_2098164:2100164|-	1467	1474	-	1.21e-05	ACTGGCAG
GmJAG1_Motif2	Glyma.11G000600_Promoter|Gm11_33734:35734|-	1495	1502	-	1.21e-05	ACTGGCAG
GmJAG1_Motif2	Glyma.08G227500_Promoter|Gm08_18601567:18603567|-	1530	1537	-	1.21e-05	ACTGGCAG
GmJAG1_Motif2	Glyma.14G202000_Promoter|Gm14_47593644:47595644|-	1535	1542	-	1.21e-05	ACTGGCAG
GmJAG1_Motif2	Glyma.17G028500_Promoter|Gm17_2124651:2126651|-	1539	1546	-	1.21e-05	ACTGGCAG
GmJAG1_Motif2	Glyma.08G126800_Promoter|Gm08_9774677:9776677|-	1574	1581	-	1.21e-05	ACTGGCAG
GmJAG1_Motif2	Glyma.08G216800_Promoter|Gm08_17678732:17680732|-	1600	1607	-	1.21e-05	ACTGGCAG
GmJAG1_Motif2	Glyma.10G214300_Promoter|Gm10_44725755:44727755|-	1601	1608	-	1.21e-05	ACTGGCAG
GmJAG1_Motif2	Glyma.17G139500_Promoter|Gm17_11324210:11326210|-	1607	1614	-	1.21e-05	ACTGGCAG
GmJAG1_Motif2	Glyma.04G124951_Promoter|Gm04_15551658:15553658|-	1610	1617	-	1.21e-05	ACTGGCAG
GmJAG1_Motif2	Glyma.10G050000_Promoter|Gm10_4465374:4467374|-	1628	1635	-	1.21e-05	ACTGGCAG
GmJAG1_Motif2	Glyma.13G253300_Promoter|Gm13_35354993:35356993|-	1635	1642	-	1.21e-05	ACTGGCAG
GmJAG1_Motif2	Glyma.01G117501_Promoter|Gm01_41141809:41143809|-	1662	1669	-	1.21e-05	ACTGGCAG
GmJAG1_Motif2	Glyma.03G150550_Promoter|Gm03_37745816:37747816|-	1676	1683	-	1.21e-05	ACTGGCAG
GmJAG1_Motif2	Glyma.08G251800_Promoter|Gm08_22138372:22140372|-	1677	1684	-	1.21e-05	ACTGGCAG
GmJAG1_Motif2	Glyma.16G147350_Promoter|Gm16_31010441:31012441|-	1679	1686	-	1.21e-05	ACTGGCAG
GmJAG1_Motif2	Glyma.01G052700_Promoter|Gm01_6432827:6434827|-	1688	1695	-	1.21e-05	ACTGGCAG
GmJAG1_Motif2	Glyma.09G029900_Promoter|Gm09_2473870:2475870|-	1692	1699	-	1.21e-05	ACTGGCAG
GmJAG1_Motif2	Glyma.16G043600_Promoter|Gm16_4090223:4092223|-	1702	1709	-	1.21e-05	ACTGGCAG
GmJAG1_Motif2	Glyma.08G327100_Promoter|Gm08_43908628:43910628|-	1718	1725	-	1.21e-05	ACTGGCAG
GmJAG1_Motif2	Glyma.18G058300_Promoter|Gm18_5102908:5104908|-	1725	1732	-	1.21e-05	ACTGGCAG
GmJAG1_Motif2	Glyma.01G046100_Promoter|Gm01_5316195:5318195|-	1736	1743	-	1.21e-05	ACTGGCAG
GmJAG1_Motif2	Glyma.16G174000_Promoter|Gm16_33629827:33631827|-	1746	1753	-	1.21e-05	ACTGGCAG
GmJAG1_Motif2	Glyma.10G283700_Promoter|Gm10_50493924:50495924|-	1764	1771	-	1.21e-05	ACTGGCAG
GmJAG1_Motif2	Glyma.04G252800_Promoter|Gm04_50762255:50764255|-	1788	1795	-	1.21e-05	ACTGGCAG
GmJAG1_Motif2	Glyma.08G316700_Promoter|Gm08_43042351:43044351|-	1796	1803	-	1.21e-05	ACTGGCAG
GmJAG1_Motif2	Glyma.16G012600_Promoter|Gm16_1085695:1087695|-	1805	1812	-	1.21e-05	ACTGGCAG
GmJAG1_Motif2	Glyma.08G130000_Promoter|Gm08_10091157:10093157|-	1858	1865	-	1.21e-05	ACTGGCAG
GmJAG1_Motif2	Glyma.13G243500_Promoter|Gm13_34697862:34699862|-	1869	1876	-	1.21e-05	ACTGGCAG
GmJAG1_Motif2	Glyma.03G118700_Promoter|Gm03_34135129:34137129|-	1911	1918	-	1.21e-05	ACTGGCAG
GmJAG1_Motif2	Glyma.16G040600_Promoter|Gm16_3808443:3810443|-	1925	1932	-	1.21e-05	ACTGGCAG
GmJAG1_Motif2	Glyma.19G217300_Promoter|Gm19_47534057:47536057|-	1938	1945	-	1.21e-05	ACTGGCAG
GmJAG1_Motif2	Glyma.02G227200_Promoter|Gm02_43251624:43253624|-	1944	1951	-	1.21e-05	ACTGGCAG
GmJAG1_Motif2	Glyma.12G225500_Promoter|Gm12_39947864:39949864|-	1944	1951	-	1.21e-05	ACTGGCAG
GmJAG1_Motif2	Glyma.01G182500_Promoter|Gm01_52922488:52924488|-	1950	1957	-	1.21e-05	ACTGGCAG
GmJAG1_Motif2	Glyma.09G021200_Promoter|Gm09_1687392:1689392|-	1988	1995	-	1.21e-05	ACTGGCAG
GmJAG1_Motif2	Glyma.09G200100_Promoter|Gm09_43345148:43347148|-	1989	1996	-	1.21e-05	ACTGGCAG
GmJAG1_Motif1	Glyma.03G213300_Promoter|Gm03_43023919:43025919|+	11	18	+	1.21e-05	ACGCCACT
GmJAG1_Motif1	Glyma.16G098600_Promoter|Gm16_19220468:19222468|-	13	20	-	1.21e-05	ACGCCACT
GmJAG1_Motif1	Glyma.15G264500_Promoter|Gm15_51873518:51875518|-	17	24	-	1.21e-05	ACGCCACT
GmJAG1_Motif1	Glyma.13G296700_Promoter|Gm13_38945447:38947447|-	18	25	-	1.21e-05	ACGCCACT
GmJAG1_Motif1	Glyma.11G214000_Promoter|Gm11_35622804:35624804|-	29	36	-	1.21e-05	ACGCCACT
GmJAG1_Motif1	Glyma.08G134100_Promoter|Gm08_10368368:10370368|+	57	64	+	1.21e-05	ACGCCACT
GmJAG1_Motif1	Glyma.09G247800_Promoter|Gm09_47306858:47308858|+	62	69	+	1.21e-05	ACGCCACT
GmJAG1_Motif1	Glyma.02G028051_Promoter|Gm02_2497628:2499628|+	62	69	+	1.21e-05	ACGCCACT
GmJAG1_Motif1	Glyma.01G164700_Promoter|Gm01_51323071:51325071|+	71	78	+	1.21e-05	ACGCCACT
GmJAG1_Motif1	Glyma.01G238200_Promoter|Gm01_57372178:57374178|-	66	73	-	1.21e-05	ACGCCACT
GmJAG1_Motif1	Glyma.04G073900_Promoter|Gm04_6142128:6144128|-	73	80	-	1.21e-05	ACGCCACT
GmJAG1_Motif1	Glyma.08G119100_Promoter|Gm08_9188701:9190701|+	89	96	+	1.21e-05	ACGCCACT
GmJAG1_Motif1	Glyma.16G098600_Promoter|Gm16_19220468:19222468|-	85	92	-	1.21e-05	ACGCCACT
GmJAG1_Motif1	Glyma.02G212800_Promoter|Gm02_41732891:41734891|-	86	93	-	1.21e-05	ACGCCACT
GmJAG1_Motif1	Glyma.06G092700_Promoter|Gm06_7275683:7277683|+	94	101	+	1.21e-05	ACGCCACT
GmJAG1_Motif1	Glyma.05G061100_Promoter|Gm05_5832940:5834940|-	87	94	-	1.21e-05	ACGCCACT
GmJAG1_Motif1	Glyma.12G237800_Promoter|Gm12_41148160:41150160|+	95	102	+	1.21e-05	ACGCCACT
GmJAG1_Motif1	Glyma.20G058500_Promoter|Gm20_17700670:17702670|+	95	102	+	1.21e-05	ACGCCACT
GmJAG1_Motif1	Glyma.17G115800_Promoter|Gm17_9153911:9155911|-	90	97	-	1.21e-05	ACGCCACT
GmJAG1_Motif1	Glyma.11G115100_Promoter|Gm11_8786567:8788567|-	91	98	-	1.21e-05	ACGCCACT
GmJAG1_Motif1	Glyma.18G138551_Promoter|Gm18_20534488:20536488|-	93	100	-	1.21e-05	ACGCCACT
GmJAG1_Motif1	Glyma.03G200500_Promoter|Gm03_42100936:42102936|-	101	108	-	1.21e-05	ACGCCACT
GmJAG1_Motif1	Glyma.11G166000_Promoter|Gm11_21302925:21304925|+	109	116	+	1.21e-05	ACGCCACT
GmJAG1_Motif1	Glyma.18G139802_Promoter|Gm18_21056638:21058638|+	114	121	+	1.21e-05	ACGCCACT
GmJAG1_Motif1	Glyma.19G177500_Promoter|Gm19_44134647:44136647|-	107	114	-	1.21e-05	ACGCCACT
GmJAG1_Motif1	Glyma.11G214151_Promoter|Gm11_35624655:35626655|+	115	122	+	1.21e-05	ACGCCACT
GmJAG1_Motif1	Glyma.02G028800_Promoter|Gm02_2605720:2607720|+	115	122	+	1.21e-05	ACGCCACT
GmJAG1_Motif1	Glyma.07G198266_Promoter|Gm07_37026863:37028863|-	110	117	-	1.21e-05	ACGCCACT
GmJAG1_Motif1	Glyma.13G024700_Promoter|Gm13_3684437:3686437|+	128	135	+	1.21e-05	ACGCCACT
GmJAG1_Motif1	Glyma.05G192000_Promoter|Gm05_37757153:37759153|+	128	135	+	1.21e-05	ACGCCACT
GmJAG1_Motif1	Glyma.12G237800_Promoter|Gm12_41148160:41150160|+	131	138	+	1.21e-05	ACGCCACT
GmJAG1_Motif1	Glyma.13G280850_Promoter|Gm13_37609292:37611292|-	131	138	-	1.21e-05	ACGCCACT
GmJAG1_Motif1	Glyma.03G204100_Promoter|Gm03_42398197:42400197|+	146	153	+	1.21e-05	ACGCCACT
GmJAG1_Motif1	Glyma.08G325100_Promoter|Gm08_43688504:43690504|+	151	158	+	1.21e-05	ACGCCACT
GmJAG1_Motif1	Glyma.17G113500_Promoter|Gm17_8980551:8982551|+	153	160	+	1.21e-05	ACGCCACT
GmJAG1_Motif1	Glyma.08G330300_Promoter|Gm08_44200692:44202692|-	152	159	-	1.21e-05	ACGCCACT
GmJAG1_Motif1	Glyma.10G129800_Promoter|Gm10_34939038:34941038|+	159	166	+	1.21e-05	ACGCCACT
GmJAG1_Motif1	Glyma.12G237800_Promoter|Gm12_41148160:41150160|+	167	174	+	1.21e-05	ACGCCACT
GmJAG1_Motif1	Glyma.10G213900_Promoter|Gm10_44699944:44701944|+	171	178	+	1.21e-05	ACGCCACT
GmJAG1_Motif1	Glyma.10G251600_Promoter|Gm10_48045029:48047029|+	173	180	+	1.21e-05	ACGCCACT
GmJAG1_Motif1	Glyma.04G145600_Promoter|Gm04_25796823:25798823|+	175	182	+	1.21e-05	ACGCCACT
GmJAG1_Motif1	Glyma.09G113800_Promoter|Gm09_22554071:22556071|+	180	187	+	1.21e-05	ACGCCACT
GmJAG1_Motif1	Glyma.13G334000_Promoter|Gm13_42149612:42151612|+	183	190	+	1.21e-05	ACGCCACT
GmJAG1_Motif1	Glyma.09G189800_Promoter|Gm09_42340699:42342699|+	193	200	+	1.21e-05	ACGCCACT
GmJAG1_Motif1	Glyma.09G024700_Promoter|Gm09_1982855:1984855|+	199	206	+	1.21e-05	ACGCCACT
GmJAG1_Motif1	Glyma.17G230900_Promoter|Gm17_38524093:38526093|+	203	210	+	1.21e-05	ACGCCACT
GmJAG1_Motif1	Glyma.03G261900_Promoter|Gm03_46683150:46685150|+	229	236	+	1.21e-05	ACGCCACT
GmJAG1_Motif1	Glyma.19G240300_Promoter|Gm19_49338675:49340675|+	232	239	+	1.21e-05	ACGCCACT
GmJAG1_Motif1	Glyma.06G203400_Promoter|Gm06_18851978:18853978|+	236	243	+	1.21e-05	ACGCCACT
GmJAG1_Motif1	Glyma.19G009600_Promoter|Gm19_898870:900870|-	231	238	-	1.21e-05	ACGCCACT
GmJAG1_Motif1	Glyma.05G061000_Promoter|Gm05_5819453:5821453|+	243	250	+	1.21e-05	ACGCCACT
GmJAG1_Motif1	Glyma.04G091000_Promoter|Gm04_7981439:7983439|+	248	255	+	1.21e-05	ACGCCACT
GmJAG1_Motif1	Glyma.01G204000_Promoter|Gm01_54807998:54809998|-	244	251	-	1.21e-05	ACGCCACT
GmJAG1_Motif1	Glyma.13G302232_Promoter|Gm13_39307294:39309294|-	245	252	-	1.21e-05	ACGCCACT
GmJAG1_Motif1	Glyma.17G049500_Promoter|Gm17_3763161:3765161|+	252	259	+	1.21e-05	ACGCCACT
GmJAG1_Motif1	Glyma.18G111100_Promoter|Gm18_13076942:13078942|-	246	253	-	1.21e-05	ACGCCACT
GmJAG1_Motif1	Glyma.06G020300_Promoter|Gm06_1526688:1528688|+	261	268	+	1.21e-05	ACGCCACT
GmJAG1_Motif1	Glyma.02G116700_Promoter|Gm02_11335692:11337692|+	270	277	+	1.21e-05	ACGCCACT
GmJAG1_Motif1	Glyma.13G254000_Promoter|Gm13_35398752:35400752|-	268	275	-	1.21e-05	ACGCCACT
GmJAG1_Motif1	Glyma.11G024300_Promoter|Gm11_1734811:1736811|-	271	278	-	1.21e-05	ACGCCACT
GmJAG1_Motif1	Glyma.02G028051_Promoter|Gm02_2497628:2499628|+	280	287	+	1.21e-05	ACGCCACT
GmJAG1_Motif1	Glyma.17G049500_Promoter|Gm17_3763161:3765161|+	288	295	+	1.21e-05	ACGCCACT
GmJAG1_Motif1	Glyma.03G105900_Promoter|Gm03_31596292:31598292|-	286	293	-	1.21e-05	ACGCCACT
GmJAG1_Motif1	Glyma.18G071100_Promoter|Gm18_6621921:6623921|-	290	297	-	1.21e-05	ACGCCACT
GmJAG1_Motif1	Glyma.19G092600_Promoter|Gm19_33293215:33295215|+	302	309	+	1.21e-05	ACGCCACT
GmJAG1_Motif1	Glyma.09G184450_Promoter|Gm09_41862384:41864384|+	304	311	+	1.21e-05	ACGCCACT
GmJAG1_Motif1	Glyma.08G195300_Promoter|Gm08_15827951:15829951|+	306	313	+	1.21e-05	ACGCCACT
GmJAG1_Motif1	Glyma.20G166500_Promoter|Gm20_40396486:40398486|+	312	319	+	1.21e-05	ACGCCACT
GmJAG1_Motif1	Glyma.18G155000_Promoter|Gm18_32263550:32265550|+	320	327	+	1.21e-05	ACGCCACT
GmJAG1_Motif1	Glyma.17G049500_Promoter|Gm17_3763161:3765161|+	324	331	+	1.21e-05	ACGCCACT
GmJAG1_Motif1	Glyma.01G024300_Promoter|Gm01_2490996:2492996|+	329	336	+	1.21e-05	ACGCCACT
GmJAG1_Motif1	Glyma.17G101800_Promoter|Gm17_8000870:8002870|-	325	332	-	1.21e-05	ACGCCACT
GmJAG1_Motif1	Glyma.18G155000_Promoter|Gm18_32263550:32265550|+	356	363	+	1.21e-05	ACGCCACT
GmJAG1_Motif1	Glyma.01G189100_Promoter|Gm01_53535187:53537187|-	349	356	-	1.21e-05	ACGCCACT
GmJAG1_Motif1	Glyma.13G218051_Promoter|Gm13_32513087:32515087|+	357	364	+	1.21e-05	ACGCCACT
GmJAG1_Motif1	Glyma.17G049500_Promoter|Gm17_3763161:3765161|+	360	367	+	1.21e-05	ACGCCACT
GmJAG1_Motif1	Glyma.01G039800_Promoter|Gm01_4306170:4308170|+	368	375	+	1.21e-05	ACGCCACT
GmJAG1_Motif1	Glyma.07G256900_Promoter|Gm07_43626756:43628756|+	368	375	+	1.21e-05	ACGCCACT
GmJAG1_Motif1	Glyma.02G288800_Promoter|Gm02_48714025:48716025|-	365	372	-	1.21e-05	ACGCCACT
GmJAG1_Motif1	Glyma.14G010900_Promoter|Gm14_828183:830183|-	369	376	-	1.21e-05	ACGCCACT
GmJAG1_Motif1	Glyma.07G084000_Promoter|Gm07_7603631:7605631|-	372	379	-	1.21e-05	ACGCCACT
GmJAG1_Motif1	Glyma.17G202400_Promoter|Gm17_32083398:32085398|-	375	382	-	1.21e-05	ACGCCACT
GmJAG1_Motif1	Glyma.20G045100_Promoter|Gm20_8336258:8338258|+	382	389	+	1.21e-05	ACGCCACT
GmJAG1_Motif1	Glyma.03G187500_Promoter|Gm03_41039477:41041477|+	389	396	+	1.21e-05	ACGCCACT
GmJAG1_Motif1	Glyma.18G155000_Promoter|Gm18_32263550:32265550|+	392	399	+	1.21e-05	ACGCCACT
GmJAG1_Motif1	Glyma.09G027700_Promoter|Gm09_2253092:2255092|+	395	402	+	1.21e-05	ACGCCACT
GmJAG1_Motif1	Glyma.13G201900_Promoter|Gm13_30967675:30969675|-	395	402	-	1.21e-05	ACGCCACT
GmJAG1_Motif1	Glyma.09G189700_Promoter|Gm09_42339296:42341296|-	399	406	-	1.21e-05	ACGCCACT
GmJAG1_Motif1	Glyma.06G135600_Promoter|Gm06_11103617:11105617|-	402	409	-	1.21e-05	ACGCCACT
GmJAG1_Motif1	Glyma.07G053800_Promoter|Gm07_4665264:4667264|+	409	416	+	1.21e-05	ACGCCACT
GmJAG1_Motif1	Glyma.08G207600_Promoter|Gm08_16834315:16836315|+	410	417	+	1.21e-05	ACGCCACT
GmJAG1_Motif1	Glyma.04G221450_Promoter|Gm04_48039638:48041638|-	415	422	-	1.21e-05	ACGCCACT
GmJAG1_Motif1	Glyma.10G178300_Promoter|Gm10_41262884:41264884|+	423	430	+	1.21e-05	ACGCCACT
GmJAG1_Motif1	Glyma.03G187500_Promoter|Gm03_41039477:41041477|+	425	432	+	1.21e-05	ACGCCACT
GmJAG1_Motif1	Glyma.18G155000_Promoter|Gm18_32263550:32265550|+	428	435	+	1.21e-05	ACGCCACT
GmJAG1_Motif1	Glyma.16G199800_Promoter|Gm16_36308308:36310308|+	430	437	+	1.21e-05	ACGCCACT
GmJAG1_Motif1	Glyma.03G071700_Promoter|Gm03_16787454:16789454|+	439	446	+	1.21e-05	ACGCCACT
GmJAG1_Motif1	Glyma.04G165300_Promoter|Gm04_40119503:40121503|-	437	444	-	1.21e-05	ACGCCACT
GmJAG1_Motif1	Glyma.07G198400_Promoter|Gm07_37028303:37030303|+	445	452	+	1.21e-05	ACGCCACT
GmJAG1_Motif1	Glyma.09G158200_Promoter|Gm09_39046458:39048458|-	439	446	-	1.21e-05	ACGCCACT
GmJAG1_Motif1	Glyma.16G115500_Promoter|Gm16_25821327:25823327|+	448	455	+	1.21e-05	ACGCCACT
GmJAG1_Motif1	Glyma.15G095600_Promoter|Gm15_7444713:7446713|-	444	451	-	1.21e-05	ACGCCACT
GmJAG1_Motif1	Glyma.04G221450_Promoter|Gm04_48039638:48041638|-	451	458	-	1.21e-05	ACGCCACT
GmJAG1_Motif1	Glyma.16G047950_Promoter|Gm16_4546725:4548725|+	461	468	+	1.21e-05	ACGCCACT
GmJAG1_Motif1	Glyma.03G187500_Promoter|Gm03_41039477:41041477|+	461	468	+	1.21e-05	ACGCCACT
GmJAG1_Motif1	Glyma.20G108300_Promoter|Gm20_35029251:35031251|-	455	462	-	1.21e-05	ACGCCACT
GmJAG1_Motif1	Glyma.14G023900_Promoter|Gm14_1701224:1703224|+	470	477	+	1.21e-05	ACGCCACT
GmJAG1_Motif1	Glyma.11G163600_Promoter|Gm11_20741935:20743935|+	475	482	+	1.21e-05	ACGCCACT
GmJAG1_Motif1	Glyma.08G166200_Promoter|Gm08_13202059:13204059|+	476	483	+	1.21e-05	ACGCCACT
GmJAG1_Motif1	Glyma.08G207600_Promoter|Gm08_16834315:16836315|+	482	489	+	1.21e-05	ACGCCACT
GmJAG1_Motif1	Glyma.05G121500_Promoter|Gm05_31467532:31469532|-	482	489	-	1.21e-05	ACGCCACT
GmJAG1_Motif1	Glyma.12G191800_Promoter|Gm12_36811718:36813718|-	489	496	-	1.21e-05	ACGCCACT
GmJAG1_Motif1	Glyma.03G187500_Promoter|Gm03_41039477:41041477|+	497	504	+	1.21e-05	ACGCCACT
GmJAG1_Motif1	Glyma.16G047950_Promoter|Gm16_4546725:4548725|+	497	504	+	1.21e-05	ACGCCACT
GmJAG1_Motif1	Glyma.02G028051_Promoter|Gm02_2497628:2499628|+	498	505	+	1.21e-05	ACGCCACT
GmJAG1_Motif1	Glyma.11G086100_Promoter|Gm11_6471649:6473649|+	501	508	+	1.21e-05	ACGCCACT
GmJAG1_Motif1	Glyma.05G085801_Promoter|Gm05_20020740:20022740|-	496	503	-	1.21e-05	ACGCCACT
GmJAG1_Motif1	Glyma.12G208850_Promoter|Gm12_38294803:38296803|-	502	509	-	1.21e-05	ACGCCACT
GmJAG1_Motif1	Glyma.06G012100_Promoter|Gm06_881384:883384|-	504	511	-	1.21e-05	ACGCCACT
GmJAG1_Motif1	Glyma.02G289500_Promoter|Gm02_48752622:48754622|-	506	513	-	1.21e-05	ACGCCACT
GmJAG1_Motif1	Glyma.08G207600_Promoter|Gm08_16834315:16836315|+	518	525	+	1.21e-05	ACGCCACT
GmJAG1_Motif1	Glyma.03G065100_Promoter|Gm03_11937317:11939317|-	513	520	-	1.21e-05	ACGCCACT
GmJAG1_Motif1	Glyma.20G235100_Promoter|Gm20_46719578:46721578|+	525	532	+	1.21e-05	ACGCCACT
GmJAG1_Motif1	Glyma.20G108300_Promoter|Gm20_35029251:35031251|-	519	526	-	1.21e-05	ACGCCACT
GmJAG1_Motif1	Glyma.16G047950_Promoter|Gm16_4546725:4548725|+	533	540	+	1.21e-05	ACGCCACT
GmJAG1_Motif1	Glyma.07G254900_Promoter|Gm07_43464193:43466193|+	540	547	+	1.21e-05	ACGCCACT
GmJAG1_Motif1	Glyma.12G208900_Promoter|Gm12_38295753:38297753|+	543	550	+	1.21e-05	ACGCCACT
GmJAG1_Motif1	Glyma.07G029701_Promoter|Gm07_2378968:2380968|-	541	548	-	1.21e-05	ACGCCACT
GmJAG1_Motif1	Glyma.06G172900_Promoter|Gm06_14476244:14478244|-	544	551	-	1.21e-05	ACGCCACT
GmJAG1_Motif1	Glyma.06G114466_Promoter|Gm06_9261522:9263522|-	550	557	-	1.21e-05	ACGCCACT
GmJAG1_Motif1	Glyma.17G090600_Promoter|Gm17_7065085:7067085|+	559	566	+	1.21e-05	ACGCCACT
GmJAG1_Motif1	Glyma.09G089400_Promoter|Gm09_11861167:11863167|+	560	567	+	1.21e-05	ACGCCACT
GmJAG1_Motif1	Glyma.16G047950_Promoter|Gm16_4546725:4548725|+	569	576	+	1.21e-05	ACGCCACT
GmJAG1_Motif1	Glyma.10G003300_Promoter|Gm10_326640:328640|-	568	575	-	1.21e-05	ACGCCACT
GmJAG1_Motif1	Glyma.13G027600_Promoter|Gm13_5814014:5816014|+	577	584	+	1.21e-05	ACGCCACT
GmJAG1_Motif1	Glyma.19G076700_Promoter|Gm19_28166167:28168167|+	594	601	+	1.21e-05	ACGCCACT
GmJAG1_Motif1	Glyma.15G209000_Promoter|Gm15_32197566:32199566|-	588	595	-	1.21e-05	ACGCCACT
GmJAG1_Motif1	Glyma.13G322600_Promoter|Gm13_41077228:41079228|+	600	607	+	1.21e-05	ACGCCACT
GmJAG1_Motif1	Glyma.20G030900_Promoter|Gm20_3761053:3763053|+	602	609	+	1.21e-05	ACGCCACT
GmJAG1_Motif1	Glyma.10G111250_Promoter|Gm10_25867126:25869126|+	605	612	+	1.21e-05	ACGCCACT
GmJAG1_Motif1	Glyma.11G136300_Promoter|Gm11_10334226:10336226|-	598	605	-	1.21e-05	ACGCCACT
GmJAG1_Motif1	Glyma.02G192500_Promoter|Gm02_38249750:38251750|+	611	618	+	1.21e-05	ACGCCACT
GmJAG1_Motif1	Glyma.19G203300_Promoter|Gm19_46522595:46524595|-	612	619	-	1.21e-05	ACGCCACT
GmJAG1_Motif1	Glyma.02G174800_Promoter|Gm02_29894810:29896810|-	618	625	-	1.21e-05	ACGCCACT
GmJAG1_Motif1	Glyma.16G075300_Promoter|Gm16_7533249:7535249|+	631	638	+	1.21e-05	ACGCCACT
GmJAG1_Motif1	Glyma.13G223400_Promoter|Gm13_33058372:33060372|-	624	631	-	1.21e-05	ACGCCACT
GmJAG1_Motif1	Glyma.20G030900_Promoter|Gm20_3761053:3763053|+	638	645	+	1.21e-05	ACGCCACT
GmJAG1_Motif1	Glyma.02G306800_Promoter|Gm02_49958453:49960453|-	633	640	-	1.21e-05	ACGCCACT
GmJAG1_Motif1	Glyma.06G225100_Promoter|Gm06_30422221:30424221|+	641	648	+	1.21e-05	ACGCCACT
GmJAG1_Motif1	Glyma.19G078600_Promoter|Gm19_28677155:28679155|-	639	646	-	1.21e-05	ACGCCACT
GmJAG1_Motif1	Glyma.16G071500_Promoter|Gm16_7105283:7107283|+	662	669	+	1.21e-05	ACGCCACT
GmJAG1_Motif1	Glyma.08G108500_Promoter|Gm08_8333425:8335425|-	658	665	-	1.21e-05	ACGCCACT
GmJAG1_Motif1	Glyma.20G030900_Promoter|Gm20_3761053:3763053|+	674	681	+	1.21e-05	ACGCCACT
GmJAG1_Motif1	Glyma.06G101200_Promoter|Gm06_7990317:7992317|+	677	684	+	1.21e-05	ACGCCACT
GmJAG1_Motif1	Glyma.12G187700_Promoter|Gm12_36340934:36342934|-	675	682	-	1.21e-05	ACGCCACT
GmJAG1_Motif1	Glyma.11G148501_Promoter|Gm11_17675631:17677631|-	695	702	-	1.21e-05	ACGCCACT
GmJAG1_Motif1	Glyma.20G095432_Promoter|Gm20_33805210:33807210|+	710	717	+	1.21e-05	ACGCCACT
GmJAG1_Motif1	Glyma.11G016000_Promoter|Gm11_1123279:1125279|-	705	712	-	1.21e-05	ACGCCACT
GmJAG1_Motif1	Glyma.02G028051_Promoter|Gm02_2497628:2499628|+	716	723	+	1.21e-05	ACGCCACT
GmJAG1_Motif1	Glyma.08G272000_Promoter|Gm08_35042977:35044977|+	721	728	+	1.21e-05	ACGCCACT
GmJAG1_Motif1	Glyma.07G157600_Promoter|Gm07_19324866:19326866|+	725	732	+	1.21e-05	ACGCCACT
GmJAG1_Motif1	Glyma.10G243100_Promoter|Gm10_47241626:47243626|+	731	738	+	1.21e-05	ACGCCACT
GmJAG1_Motif1	Glyma.02G278700_Promoter|Gm02_47940866:47942866|-	725	732	-	1.21e-05	ACGCCACT
GmJAG1_Motif1	Glyma.10G004400_Promoter|Gm10_431168:433168|+	742	749	+	1.21e-05	ACGCCACT
GmJAG1_Motif1	Glyma.18G242600_Promoter|Gm18_53358020:53360020|+	746	753	+	1.21e-05	ACGCCACT
GmJAG1_Motif1	Glyma.10G267700_Promoter|Gm10_49124222:49126222|+	746	753	+	1.21e-05	ACGCCACT
GmJAG1_Motif1	Glyma.20G095432_Promoter|Gm20_33805210:33807210|+	746	753	+	1.21e-05	ACGCCACT
GmJAG1_Motif1	Glyma.13G223500_Promoter|Gm13_33058993:33060993|+	750	757	+	1.21e-05	ACGCCACT
GmJAG1_Motif1	Glyma.05G074200_Promoter|Gm05_8792758:8794758|+	751	758	+	1.21e-05	ACGCCACT
GmJAG1_Motif1	Glyma.10G041900_Promoter|Gm10_3713000:3715000|+	751	758	+	1.21e-05	ACGCCACT
GmJAG1_Motif1	Glyma.13G030802_Promoter|Gm13_9182173:9184173|+	759	766	+	1.21e-05	ACGCCACT
GmJAG1_Motif1	Glyma.08G079800_Promoter|Gm08_6060211:6062211|+	761	768	+	1.21e-05	ACGCCACT
GmJAG1_Motif1	Glyma.07G084100_Promoter|Gm07_7604490:7606490|+	764	771	+	1.21e-05	ACGCCACT
GmJAG1_Motif1	Glyma.19G085100_Promoter|Gm19_30931955:30933955|+	768	775	+	1.21e-05	ACGCCACT
GmJAG1_Motif1	Glyma.11G157976_Promoter|Gm11_11778992:11780992|+	772	779	+	1.21e-05	ACGCCACT
GmJAG1_Motif1	Glyma.20G095432_Promoter|Gm20_33805210:33807210|+	782	789	+	1.21e-05	ACGCCACT
GmJAG1_Motif1	Glyma.07G176000_Promoter|Gm07_32850816:32852816|+	818	825	+	1.21e-05	ACGCCACT
GmJAG1_Motif1	Glyma.20G095432_Promoter|Gm20_33805210:33807210|+	818	825	+	1.21e-05	ACGCCACT
GmJAG1_Motif1	Glyma.08G116900_Promoter|Gm08_9014384:9016384|+	823	830	+	1.21e-05	ACGCCACT
GmJAG1_Motif1	Glyma.17G218900_Promoter|Gm17_36969605:36971605|+	823	830	+	1.21e-05	ACGCCACT
GmJAG1_Motif1	Glyma.11G086600_Promoter|Gm11_6510041:6512041|-	824	831	-	1.21e-05	ACGCCACT
GmJAG1_Motif1	Glyma.08G173050_Promoter|Gm08_13845819:13847819|-	839	846	-	1.21e-05	ACGCCACT
GmJAG1_Motif1	Glyma.14G176600_Promoter|Gm14_44443418:44445418|+	849	856	+	1.21e-05	ACGCCACT
GmJAG1_Motif1	Glyma.20G095432_Promoter|Gm20_33805210:33807210|+	854	861	+	1.21e-05	ACGCCACT
GmJAG1_Motif1	Glyma.05G118000_Promoter|Gm05_31132829:31134829|-	848	855	-	1.21e-05	ACGCCACT
GmJAG1_Motif1	Glyma.18G059100_Promoter|Gm18_5190079:5192079|+	864	871	+	1.21e-05	ACGCCACT
GmJAG1_Motif1	Glyma.08G252000_Promoter|Gm08_22151518:22153518|-	859	866	-	1.21e-05	ACGCCACT
GmJAG1_Motif1	Glyma.04G243400_Promoter|Gm04_49957668:49959668|-	863	870	-	1.21e-05	ACGCCACT
GmJAG1_Motif1	Glyma.16G094600_Promoter|Gm16_16552985:16554985|-	879	886	-	1.21e-05	ACGCCACT
GmJAG1_Motif1	Glyma.20G095432_Promoter|Gm20_33805210:33807210|+	890	897	+	1.21e-05	ACGCCACT
GmJAG1_Motif1	Glyma.02G089400_Promoter|Gm02_7813084:7815084|-	884	891	-	1.21e-05	ACGCCACT
GmJAG1_Motif1	Glyma.10G041000_Promoter|Gm10_3588075:3590075|-	891	898	-	1.21e-05	ACGCCACT
GmJAG1_Motif1	Glyma.02G300000_Promoter|Gm02_49488466:49490466|-	892	899	-	1.21e-05	ACGCCACT
GmJAG1_Motif1	Glyma.08G134100_Promoter|Gm08_10368368:10370368|+	907	914	+	1.21e-05	ACGCCACT
GmJAG1_Motif1	Glyma.11G140800_Promoter|Gm11_10721290:10723290|+	909	916	+	1.21e-05	ACGCCACT
GmJAG1_Motif1	Glyma.15G205700_Promoter|Gm15_30057038:30059038|+	913	920	+	1.21e-05	ACGCCACT
GmJAG1_Motif1	Glyma.05G176700_Promoter|Gm05_36564255:36566255|+	925	932	+	1.21e-05	ACGCCACT
GmJAG1_Motif1	Glyma.16G096700_Promoter|Gm16_18886559:18888559|-	919	926	-	1.21e-05	ACGCCACT
GmJAG1_Motif1	Glyma.17G040533_Promoter|Gm17_2993167:2995167|-	921	928	-	1.21e-05	ACGCCACT
GmJAG1_Motif1	Glyma.02G028051_Promoter|Gm02_2497628:2499628|+	932	939	+	1.21e-05	ACGCCACT
GmJAG1_Motif1	Glyma.10G133100_Promoter|Gm10_35941983:35943983|+	933	940	+	1.21e-05	ACGCCACT
GmJAG1_Motif1	Glyma.10G040700_Promoter|Gm10_3562449:3564449|-	932	939	-	1.21e-05	ACGCCACT
GmJAG1_Motif1	Glyma.08G309200_Promoter|Gm08_42225253:42227253|-	964	971	-	1.21e-05	ACGCCACT
GmJAG1_Motif1	Glyma.05G088800_Promoter|Gm05_14064937:14066937|-	971	978	-	1.21e-05	ACGCCACT
GmJAG1_Motif1	Glyma.11G199700_Promoter|Gm11_33001159:33003159|-	996	1003	-	1.21e-05	ACGCCACT
GmJAG1_Motif1	Glyma.07G221100_Promoter|Gm07_39967887:39969887|-	996	1003	-	1.21e-05	ACGCCACT
GmJAG1_Motif1	Glyma.10G162300_Promoter|Gm10_39785984:39787984|+	1003	1010	+	1.21e-05	ACGCCACT
GmJAG1_Motif1	Glyma.17G242100_Promoter|Gm17_39867191:39869191|+	1016	1023	+	1.21e-05	ACGCCACT
GmJAG1_Motif1	Glyma.05G173700_Promoter|Gm05_36312026:36314026|-	1013	1020	-	1.21e-05	ACGCCACT
GmJAG1_Motif1	Glyma.13G260100_Promoter|Gm13_35845346:35847346|-	1022	1029	-	1.21e-05	ACGCCACT
GmJAG1_Motif1	Glyma.05G090600_Promoter|Gm05_15467397:15469397|+	1042	1049	+	1.21e-05	ACGCCACT
GmJAG1_Motif1	Glyma.10G243100_Promoter|Gm10_47241626:47243626|+	1056	1063	+	1.21e-05	ACGCCACT
GmJAG1_Motif1	Glyma.05G114500_Promoter|Gm05_30408969:30410969|-	1062	1069	-	1.21e-05	ACGCCACT
GmJAG1_Motif1	Glyma.05G031400_Promoter|Gm05_2736414:2738414|-	1075	1082	-	1.21e-05	ACGCCACT
GmJAG1_Motif1	Glyma.18G216600_Promoter|Gm18_50644097:50646097|-	1075	1082	-	1.21e-05	ACGCCACT
GmJAG1_Motif1	Glyma.03G200600_Promoter|Gm03_42101746:42103746|+	1084	1091	+	1.21e-05	ACGCCACT
GmJAG1_Motif1	Glyma.07G116033_Promoter|Gm07_12480357:12482357|+	1093	1100	+	1.21e-05	ACGCCACT
GmJAG1_Motif1	Glyma.12G191650_Promoter|Gm12_36774854:36776854|-	1091	1098	-	1.21e-05	ACGCCACT
GmJAG1_Motif1	Glyma.05G114500_Promoter|Gm05_30408969:30410969|-	1098	1105	-	1.21e-05	ACGCCACT
GmJAG1_Motif1	Glyma.08G250600_Promoter|Gm08_22000230:22002230|+	1111	1118	+	1.21e-05	ACGCCACT
GmJAG1_Motif1	Glyma.01G187500_Promoter|Gm01_53384109:53386109|-	1109	1116	-	1.21e-05	ACGCCACT
GmJAG1_Motif1	Glyma.08G024800_Promoter|Gm08_1962507:1964507|-	1112	1119	-	1.21e-05	ACGCCACT
GmJAG1_Motif1	Glyma.01G003100_Promoter|Gm01_370876:372876|+	1136	1143	+	1.21e-05	ACGCCACT
GmJAG1_Motif1	Glyma.14G117400_Promoter|Gm14_14913104:14915104|-	1139	1146	-	1.21e-05	ACGCCACT
GmJAG1_Motif1	Glyma.11G136400_Promoter|Gm11_10334475:10336475|+	1148	1155	+	1.21e-05	ACGCCACT
GmJAG1_Motif1	Glyma.04G142100_Promoter|Gm04_23401649:23403649|-	1145	1152	-	1.21e-05	ACGCCACT
GmJAG1_Motif1	Glyma.18G065367_Promoter|Gm18_5919488:5921488|-	1145	1152	-	1.21e-05	ACGCCACT
GmJAG1_Motif1	Glyma.12G099700_Promoter|Gm12_8639607:8641607|+	1153	1160	+	1.21e-05	ACGCCACT
GmJAG1_Motif1	Glyma.12G084000_Promoter|Gm12_6681799:6683799|-	1147	1154	-	1.21e-05	ACGCCACT
GmJAG1_Motif1	Glyma.18G020400_Promoter|Gm18_1493476:1495476|+	1156	1163	+	1.21e-05	ACGCCACT
GmJAG1_Motif1	Glyma.10G062551_Promoter|Gm10_5834474:5836474|+	1160	1167	+	1.21e-05	ACGCCACT
GmJAG1_Motif1	Glyma.08G066900_Promoter|Gm08_5127087:5129087|+	1179	1186	+	1.21e-05	ACGCCACT
GmJAG1_Motif1	Glyma.18G017300_Promoter|Gm18_1234287:1236287|-	1172	1179	-	1.21e-05	ACGCCACT
GmJAG1_Motif1	Glyma.10G017300_Promoter|Gm10_1515463:1517463|-	1178	1185	-	1.21e-05	ACGCCACT
GmJAG1_Motif1	Glyma.16G079400_Promoter|Gm16_8143840:8145840|-	1181	1188	-	1.21e-05	ACGCCACT
GmJAG1_Motif1	Glyma.14G107200_Promoter|Gm14_11607751:11609751|-	1189	1196	-	1.21e-05	ACGCCACT
GmJAG1_Motif1	Glyma.08G027200_Promoter|Gm08_2176994:2178994|-	1190	1197	-	1.21e-05	ACGCCACT
GmJAG1_Motif1	Glyma.19G029400_Promoter|Gm19_3641693:3643693|+	1201	1208	+	1.21e-05	ACGCCACT
GmJAG1_Motif1	Glyma.09G108356_Promoter|Gm09_19881630:19883630|-	1195	1202	-	1.21e-05	ACGCCACT
GmJAG1_Motif1	Glyma.03G016600_Promoter|Gm03_1624540:1626540|-	1201	1208	-	1.21e-05	ACGCCACT
GmJAG1_Motif1	Glyma.13G348500_Promoter|Gm13_43250792:43252792|-	1209	1216	-	1.21e-05	ACGCCACT
GmJAG1_Motif1	Glyma.07G242700_Promoter|Gm07_42572051:42574051|-	1209	1216	-	1.21e-05	ACGCCACT
GmJAG1_Motif1	Glyma.13G250700_Promoter|Gm13_35211511:35213511|-	1241	1248	-	1.21e-05	ACGCCACT
GmJAG1_Motif1	Glyma.20G230200_Promoter|Gm20_46367881:46369881|+	1262	1269	+	1.21e-05	ACGCCACT
GmJAG1_Motif1	Glyma.13G159301_Promoter|Gm13_26886878:26888878|+	1264	1271	+	1.21e-05	ACGCCACT
GmJAG1_Motif1	Glyma.19G175900_Promoter|Gm19_44027365:44029365|+	1267	1274	+	1.21e-05	ACGCCACT
GmJAG1_Motif1	Glyma.02G028400_Promoter|Gm02_2557088:2559088|+	1273	1280	+	1.21e-05	ACGCCACT
GmJAG1_Motif1	Glyma.19G080100_Promoter|Gm19_29467537:29469537|+	1274	1281	+	1.21e-05	ACGCCACT
GmJAG1_Motif1	Glyma.13G127900_Promoter|Gm13_23179615:23181615|-	1273	1280	-	1.21e-05	ACGCCACT
GmJAG1_Motif1	Glyma.01G185851_Promoter|Gm01_53233196:53235196|-	1279	1286	-	1.21e-05	ACGCCACT
GmJAG1_Motif1	Glyma.19G029700_Promoter|Gm19_3699240:3701240|-	1285	1292	-	1.21e-05	ACGCCACT
GmJAG1_Motif1	Glyma.06G221600_Promoter|Gm06_27546026:27548026|+	1292	1299	+	1.21e-05	ACGCCACT
GmJAG1_Motif1	Glyma.20G183032_Promoter|Gm20_42075612:42077612|-	1312	1319	-	1.21e-05	ACGCCACT
GmJAG1_Motif1	Glyma.13G033600_Promoter|Gm13_9636132:9638132|+	1336	1343	+	1.21e-05	ACGCCACT
GmJAG1_Motif1	Glyma.09G161751_Promoter|Gm09_39500010:39502010|-	1349	1356	-	1.21e-05	ACGCCACT
GmJAG1_Motif1	Glyma.18G052700_Promoter|Gm18_4535218:4537218|-	1362	1369	-	1.21e-05	ACGCCACT
GmJAG1_Motif1	Glyma.01G046900_Promoter|Gm01_5461378:5463378|-	1367	1374	-	1.21e-05	ACGCCACT
GmJAG1_Motif1	Glyma.05G242000_Promoter|Gm05_41750304:41752304|-	1368	1375	-	1.21e-05	ACGCCACT
GmJAG1_Motif1	Glyma.08G083376_Promoter|Gm08_6297990:6299990|+	1381	1388	+	1.21e-05	ACGCCACT
GmJAG1_Motif1	Glyma.02G303300_Promoter|Gm02_49685838:49687838|+	1388	1395	+	1.21e-05	ACGCCACT
GmJAG1_Motif1	Glyma.15G109200_Promoter|Gm15_8545511:8547511|+	1394	1401	+	1.21e-05	ACGCCACT
GmJAG1_Motif1	Glyma.18G015900_Promoter|Gm18_1125959:1127959|+	1395	1402	+	1.21e-05	ACGCCACT
GmJAG1_Motif1	Glyma.07G076800_Promoter|Gm07_6838374:6840374|-	1398	1405	-	1.21e-05	ACGCCACT
GmJAG1_Motif1	Glyma.05G195700_Promoter|Gm05_38007423:38009423|+	1412	1419	+	1.21e-05	ACGCCACT
GmJAG1_Motif1	Glyma.07G062800_Promoter|Gm07_5533292:5535292|-	1412	1419	-	1.21e-05	ACGCCACT
GmJAG1_Motif1	Glyma.02G028100_Promoter|Gm02_2510746:2512746|+	1421	1428	+	1.21e-05	ACGCCACT
GmJAG1_Motif1	Glyma.17G115200_Promoter|Gm17_9106854:9108854|+	1422	1429	+	1.21e-05	ACGCCACT
GmJAG1_Motif1	Glyma.17G255100_Promoter|Gm17_41024009:41026009|+	1422	1429	+	1.21e-05	ACGCCACT
GmJAG1_Motif1	Glyma.18G147800_Promoter|Gm18_25277527:25279527|-	1415	1422	-	1.21e-05	ACGCCACT
GmJAG1_Motif1	Glyma.13G356000_Promoter|Gm13_43810471:43812471|+	1422	1429	+	1.21e-05	ACGCCACT
GmJAG1_Motif1	Glyma.03G057866_Promoter|Gm03_8273633:8275633|+	1426	1433	+	1.21e-05	ACGCCACT
GmJAG1_Motif1	Glyma.18G280900_Promoter|Gm18_56457087:56459087|+	1441	1448	+	1.21e-05	ACGCCACT
GmJAG1_Motif1	Glyma.16G149900_Promoter|Gm16_31238514:31240514|-	1440	1447	-	1.21e-05	ACGCCACT
GmJAG1_Motif1	Glyma.01G086800_Promoter|Gm01_26176002:26178002|+	1450	1457	+	1.21e-05	ACGCCACT
GmJAG1_Motif1	Glyma.18G222400_Promoter|Gm18_51222355:51224355|-	1451	1458	-	1.21e-05	ACGCCACT
GmJAG1_Motif1	Glyma.05G082700_Promoter|Gm05_17221869:17223869|+	1470	1477	+	1.21e-05	ACGCCACT
GmJAG1_Motif1	Glyma.18G102700_Promoter|Gm18_10854682:10856682|+	1479	1486	+	1.21e-05	ACGCCACT
GmJAG1_Motif1	Glyma.13G280900_Promoter|Gm13_37610652:37612652|-	1491	1498	-	1.21e-05	ACGCCACT
GmJAG1_Motif1	Glyma.05G082700_Promoter|Gm05_17221869:17223869|+	1506	1513	+	1.21e-05	ACGCCACT
GmJAG1_Motif1	Glyma.09G045600_Promoter|Gm09_3876384:3878384|-	1522	1529	-	1.21e-05	ACGCCACT
GmJAG1_Motif1	Glyma.10G152900_Promoter|Gm10_38903363:38905363|+	1530	1537	+	1.21e-05	ACGCCACT
GmJAG1_Motif1	Glyma.03G263900_Promoter|Gm03_46837233:46839233|+	1531	1538	+	1.21e-05	ACGCCACT
GmJAG1_Motif1	Glyma.06G260400_Promoter|Gm06_44148695:44150695|-	1527	1534	-	1.21e-05	ACGCCACT
GmJAG1_Motif1	Glyma.20G016750_Promoter|Gm20_1541593:1543593|-	1534	1541	-	1.21e-05	ACGCCACT
GmJAG1_Motif1	Glyma.05G082700_Promoter|Gm05_17221869:17223869|+	1542	1549	+	1.21e-05	ACGCCACT
GmJAG1_Motif1	Glyma.05G207700_Promoter|Gm05_38996720:38998720|-	1538	1545	-	1.21e-05	ACGCCACT
GmJAG1_Motif1	Glyma.13G167600_Promoter|Gm13_27628410:27630410|+	1560	1567	+	1.21e-05	ACGCCACT
GmJAG1_Motif1	Glyma.07G053700_Promoter|Gm07_4664094:4666094|+	1579	1586	+	1.21e-05	ACGCCACT
GmJAG1_Motif1	Glyma.20G194400_Promoter|Gm20_43290573:43292573|-	1573	1580	-	1.21e-05	ACGCCACT
GmJAG1_Motif1	Glyma.19G188300_Promoter|Gm19_45091808:45093808|+	1587	1594	+	1.21e-05	ACGCCACT
GmJAG1_Motif1	Glyma.09G223400_Promoter|Gm09_45248053:45250053|-	1590	1597	-	1.21e-05	ACGCCACT
GmJAG1_Motif1	Glyma.08G119600_Promoter|Gm08_9214690:9216690|+	1599	1606	+	1.21e-05	ACGCCACT
GmJAG1_Motif1	Glyma.11G085200_Promoter|Gm11_6407186:6409186|-	1597	1604	-	1.21e-05	ACGCCACT
GmJAG1_Motif1	Glyma.01G113000_Promoter|Gm01_39210632:39212632|-	1598	1605	-	1.21e-05	ACGCCACT
GmJAG1_Motif1	Glyma.11G045700_Promoter|Gm11_3398324:3400324|-	1612	1619	-	1.21e-05	ACGCCACT
GmJAG1_Motif1	Glyma.15G254300_Promoter|Gm15_50332149:50334149|-	1616	1623	-	1.21e-05	ACGCCACT
GmJAG1_Motif1	Glyma.02G028100_Promoter|Gm02_2510746:2512746|+	1638	1645	+	1.21e-05	ACGCCACT
GmJAG1_Motif1	Glyma.12G049100_Promoter|Gm12_3513381:3515381|+	1650	1657	+	1.21e-05	ACGCCACT
GmJAG1_Motif1	Glyma.03G189200_Promoter|Gm03_41181626:41183626|+	1686	1693	+	1.21e-05	ACGCCACT
GmJAG1_Motif1	Glyma.08G256600_Promoter|Gm08_23142163:23144163|+	1712	1719	+	1.21e-05	ACGCCACT
GmJAG1_Motif1	Glyma.01G054300_Promoter|Gm01_6984296:6986296|+	1713	1720	+	1.21e-05	ACGCCACT
GmJAG1_Motif1	Glyma.15G119125_Promoter|Gm15_9312787:9314787|+	1713	1720	+	1.21e-05	ACGCCACT
GmJAG1_Motif1	Glyma.18G287100_Promoter|Gm18_56985656:56987656|-	1718	1725	-	1.21e-05	ACGCCACT
GmJAG1_Motif1	Glyma.09G271100_Promoter|Gm09_49181325:49183325|+	1726	1733	+	1.21e-05	ACGCCACT
GmJAG1_Motif1	Glyma.20G181600_Promoter|Gm20_41930395:41932395|-	1720	1727	-	1.21e-05	ACGCCACT
GmJAG1_Motif1	Glyma.05G162000_Promoter|Gm05_35356598:35358598|+	1729	1736	+	1.21e-05	ACGCCACT
GmJAG1_Motif1	Glyma.18G077300_Promoter|Gm18_7280894:7282894|+	1745	1752	+	1.21e-05	ACGCCACT
GmJAG1_Motif1	Glyma.12G073700_Promoter|Gm12_5481758:5483758|+	1751	1758	+	1.21e-05	ACGCCACT
GmJAG1_Motif1	Glyma.06G054600_Promoter|Gm06_4104164:4106164|+	1751	1758	+	1.21e-05	ACGCCACT
GmJAG1_Motif1	Glyma.04G137800_Promoter|Gm04_20203696:20205696|+	1760	1767	+	1.21e-05	ACGCCACT
GmJAG1_Motif1	Glyma.10G225300_Promoter|Gm10_45678662:45680662|-	1772	1779	-	1.21e-05	ACGCCACT
GmJAG1_Motif1	Glyma.15G030900_Promoter|Gm15_2478815:2480815|-	1779	1786	-	1.21e-05	ACGCCACT
GmJAG1_Motif1	Glyma.13G355700_Promoter|Gm13_43795291:43797291|-	1779	1786	-	1.21e-05	ACGCCACT
GmJAG1_Motif1	Glyma.12G193800_Promoter|Gm12_37003083:37005083|+	1789	1796	+	1.21e-05	ACGCCACT
GmJAG1_Motif1	Glyma.18G266100_Promoter|Gm18_55331980:55333980|-	1787	1794	-	1.21e-05	ACGCCACT
GmJAG1_Motif1	Glyma.18G284900_Promoter|Gm18_56829708:56831708|-	1790	1797	-	1.21e-05	ACGCCACT
GmJAG1_Motif1	Glyma.17G151700_Promoter|Gm17_12603484:12605484|-	1798	1805	-	1.21e-05	ACGCCACT
GmJAG1_Motif1	Glyma.06G204100_Promoter|Gm06_18977977:18979977|-	1799	1806	-	1.21e-05	ACGCCACT
GmJAG1_Motif1	Glyma.04G150500_Promoter|Gm04_31730205:31732205|+	1818	1825	+	1.21e-05	ACGCCACT
GmJAG1_Motif1	Glyma.05G069100_Promoter|Gm05_7266359:7268359|-	1812	1819	-	1.21e-05	ACGCCACT
GmJAG1_Motif1	Glyma.06G054600_Promoter|Gm06_4104164:4106164|+	1820	1827	+	1.21e-05	ACGCCACT
GmJAG1_Motif1	Glyma.05G210900_Promoter|Gm05_39310847:39312847|+	1823	1830	+	1.21e-05	ACGCCACT
GmJAG1_Motif1	Glyma.11G073300_Promoter|Gm11_5469818:5471818|-	1819	1826	-	1.21e-05	ACGCCACT
GmJAG1_Motif1	Glyma.17G146300_Promoter|Gm17_12018097:12020097|-	1823	1830	-	1.21e-05	ACGCCACT
GmJAG1_Motif1	Glyma.18G005200_Promoter|Gm18_402544:404544|+	1832	1839	+	1.21e-05	ACGCCACT
GmJAG1_Motif1	Glyma.06G092300_Promoter|Gm06_7251342:7253342|+	1841	1848	+	1.21e-05	ACGCCACT
GmJAG1_Motif1	Glyma.14G044300_Promoter|Gm14_3340168:3342168|+	1842	1849	+	1.21e-05	ACGCCACT
GmJAG1_Motif1	Glyma.02G028100_Promoter|Gm02_2510746:2512746|+	1856	1863	+	1.21e-05	ACGCCACT
GmJAG1_Motif1	Glyma.10G267400_Promoter|Gm10_49115148:49117148|+	1857	1864	+	1.21e-05	ACGCCACT
GmJAG1_Motif1	Glyma.11G124500_Promoter|Gm11_9440371:9442371|+	1863	1870	+	1.21e-05	ACGCCACT
GmJAG1_Motif1	Glyma.05G183000_Promoter|Gm05_37062988:37064988|+	1867	1874	+	1.21e-05	ACGCCACT
GmJAG1_Motif1	Glyma.03G108100_Promoter|Gm03_32060561:32062561|-	1863	1870	-	1.21e-05	ACGCCACT
GmJAG1_Motif1	Glyma.07G197100_Promoter|Gm07_36887482:36889482|+	1872	1879	+	1.21e-05	ACGCCACT
GmJAG1_Motif1	Glyma.08G017300_Promoter|Gm08_1399221:1401221|+	1872	1879	+	1.21e-05	ACGCCACT
GmJAG1_Motif1	Glyma.09G227500_Promoter|Gm09_45584655:45586655|-	1872	1879	-	1.21e-05	ACGCCACT
GmJAG1_Motif1	Glyma.20G085100_Promoter|Gm20_31722592:31724592|+	1881	1888	+	1.21e-05	ACGCCACT
GmJAG1_Motif1	Glyma.08G107700_Promoter|Gm08_8282695:8284695|+	1882	1889	+	1.21e-05	ACGCCACT
GmJAG1_Motif1	Glyma.10G134400_Promoter|Gm10_36186879:36188879|+	1883	1890	+	1.21e-05	ACGCCACT
GmJAG1_Motif1	Glyma.05G042300_Promoter|Gm05_3901681:3903681|-	1881	1888	-	1.21e-05	ACGCCACT
GmJAG1_Motif1	Glyma.06G138100_Promoter|Gm06_11230930:11232930|-	1884	1891	-	1.21e-05	ACGCCACT
GmJAG1_Motif1	Glyma.08G276400_Promoter|Gm08_36350273:36352273|+	1892	1899	+	1.21e-05	ACGCCACT
GmJAG1_Motif1	Glyma.04G247200_Promoter|Gm04_50262209:50264209|-	1888	1895	-	1.21e-05	ACGCCACT
GmJAG1_Motif1	Glyma.06G126201_Promoter|Gm06_10286426:10288426|+	1896	1903	+	1.21e-05	ACGCCACT
GmJAG1_Motif1	Glyma.01G050400_Promoter|Gm01_5959773:5961773|-	1896	1903	-	1.21e-05	ACGCCACT
GmJAG1_Motif1	Glyma.12G135100_Promoter|Gm12_15655905:15657905|-	1896	1903	-	1.21e-05	ACGCCACT
GmJAG1_Motif1	Glyma.06G260550_Promoter|Gm06_44147252:44149252|+	1911	1918	+	1.21e-05	ACGCCACT
GmJAG1_Motif1	Glyma.08G294500_Promoter|Gm08_40383193:40385193|+	1911	1918	+	1.21e-05	ACGCCACT
GmJAG1_Motif1	Glyma.17G096400_Promoter|Gm17_7577190:7579190|-	1904	1911	-	1.21e-05	ACGCCACT
GmJAG1_Motif1	Glyma.05G185900_Promoter|Gm05_37274342:37276342|+	1912	1919	+	1.21e-05	ACGCCACT
GmJAG1_Motif1	Glyma.17G230700_Promoter|Gm17_38512002:38514002|+	1912	1919	+	1.21e-05	ACGCCACT
GmJAG1_Motif1	Glyma.12G007500_Promoter|Gm12_548022:550022|+	1913	1920	+	1.21e-05	ACGCCACT
GmJAG1_Motif1	Glyma.11G074400_Promoter|Gm11_5545217:5547217|-	1907	1914	-	1.21e-05	ACGCCACT
GmJAG1_Motif1	Glyma.17G076900_Promoter|Gm17_6016602:6018602|-	1910	1917	-	1.21e-05	ACGCCACT
GmJAG1_Motif1	Glyma.13G189900_Promoter|Gm13_29748037:29750037|+	1922	1929	+	1.21e-05	ACGCCACT
GmJAG1_Motif1	Glyma.05G165100_Promoter|Gm05_35621447:35623447|-	1916	1923	-	1.21e-05	ACGCCACT
GmJAG1_Motif1	Glyma.03G077200_Promoter|Gm03_20368852:20370852|+	1926	1933	+	1.21e-05	ACGCCACT
GmJAG1_Motif1	Glyma.14G175000_Promoter|Gm14_44102599:44104599|+	1933	1940	+	1.21e-05	ACGCCACT
GmJAG1_Motif1	Glyma.19G089100_Promoter|Gm19_32221497:32223497|-	1927	1934	-	1.21e-05	ACGCCACT
GmJAG1_Motif1	Glyma.17G225300_Promoter|Gm17_37766491:37768491|+	1941	1948	+	1.21e-05	ACGCCACT
GmJAG1_Motif1	Glyma.02G280000_Promoter|Gm02_48052962:48054962|-	1936	1943	-	1.21e-05	ACGCCACT
GmJAG1_Motif1	Glyma.17G076950_Promoter|Gm17_6014738:6016738|+	1949	1956	+	1.21e-05	ACGCCACT
GmJAG1_Motif1	Glyma.06G159500_Promoter|Gm06_13111206:13113206|-	1944	1951	-	1.21e-05	ACGCCACT
GmJAG1_Motif1	Glyma.08G144000_Promoter|Gm08_11063290:11065290|+	1951	1958	+	1.21e-05	ACGCCACT
GmJAG1_Motif1	Glyma.16G121000_Promoter|Gm16_27110445:27112445|+	1951	1958	+	1.21e-05	ACGCCACT
GmJAG1_Motif1	Glyma.10G006600_Promoter|Gm10_645136:647136|-	1945	1952	-	1.21e-05	ACGCCACT
GmJAG1_Motif1	Glyma.02G005600_Promoter|Gm02_606933:608933|-	1946	1953	-	1.21e-05	ACGCCACT
GmJAG1_Motif1	Glyma.06G230700_Promoter|Gm06_35392926:35394926|+	1955	1962	+	1.21e-05	ACGCCACT
GmJAG1_Motif1	Glyma.10G057400_Promoter|Gm10_5205554:5207554|+	1956	1963	+	1.21e-05	ACGCCACT
GmJAG1_Motif1	Glyma.02G278800_Promoter|Gm02_47940175:47942175|+	1961	1968	+	1.21e-05	ACGCCACT
GmJAG1_Motif1	Glyma.14G170100_Promoter|Gm14_42946003:42948003|+	1969	1976	+	1.21e-05	ACGCCACT
GmJAG1_Motif1	Glyma.11G155200_Promoter|Gm11_18907936:18909936|-	1976	1983	-	1.21e-05	ACGCCACT
GmJAG1_Motif1	Glyma.13G165000_Promoter|Gm13_27405364:27407364|+	1983	1990	+	1.21e-05	ACGCCACT
GmJAG1_Motif1	Glyma.03G078300_Promoter|Gm03_20839979:20841979|-	1982	1989	-	1.21e-05	ACGCCACT
GmJAG1_Motif1	Glyma.09G018500_Promoter|Gm09_1455250:1457250|-	1988	1995	-	1.21e-05	ACGCCACT
GmJAG1_Motif1	Glyma.02G212900_Promoter|Gm02_41734796:41736796|-	1991	1998	-	1.21e-05	ACGCCACT
GmJAG1_Motif2	Glyma.03G232600_Promoter|Gm03_44529900:44531900|+	6	13	+	1.21e-05	ACTGGCAG
GmJAG1_Motif2	Glyma.02G101900_Promoter|Gm02_9606885:9608885|+	14	21	+	1.21e-05	ACTGGCAG
GmJAG1_Motif2	Glyma.19G185800_Promoter|Gm19_44873263:44875263|+	27	34	+	1.21e-05	ACTGGCAG
GmJAG1_Motif2	Glyma.16G178700_Promoter|Gm16_34156666:34158666|+	27	34	+	1.21e-05	ACTGGCAG
GmJAG1_Motif2	Glyma.16G170600_Promoter|Gm16_33265466:33267466|+	38	45	+	1.21e-05	ACTGGCAG
GmJAG1_Motif2	Glyma.05G206700_Promoter|Gm05_38940108:38942108|+	51	58	+	1.21e-05	ACTGGCAG
GmJAG1_Motif2	Glyma.04G002800_Promoter|Gm04_221238:223238|+	60	67	+	1.21e-05	ACTGGCAG
GmJAG1_Motif2	Glyma.10G161200_Promoter|Gm10_39676526:39678526|+	64	71	+	1.21e-05	ACTGGCAG
GmJAG1_Motif2	Glyma.16G140500_Promoter|Gm16_30035595:30037595|+	86	93	+	1.21e-05	ACTGGCAG
GmJAG1_Motif2	Glyma.06G007602_Promoter|Gm06_589051:591051|+	89	96	+	1.21e-05	ACTGGCAG
GmJAG1_Motif2	Glyma.06G003700_Promoter|Gm06_317329:319329|+	90	97	+	1.21e-05	ACTGGCAG
GmJAG1_Motif2	Glyma.03G150600_Promoter|Gm03_37746036:37748036|+	99	106	+	1.21e-05	ACTGGCAG
GmJAG1_Motif2	Glyma.06G172000_Promoter|Gm06_14352724:14354724|+	100	107	+	1.21e-05	ACTGGCAG
GmJAG1_Motif2	Glyma.05G184700_Promoter|Gm05_37160959:37162959|+	108	115	+	1.21e-05	ACTGGCAG
GmJAG1_Motif2	Glyma.10G173900_Promoter|Gm10_40884381:40886381|+	110	117	+	1.21e-05	ACTGGCAG
GmJAG1_Motif2	Glyma.08G355000_Promoter|Gm08_46140315:46142315|+	113	120	+	1.21e-05	ACTGGCAG
GmJAG1_Motif2	Glyma.16G204332_Promoter|Gm16_36742901:36744901|+	116	123	+	1.21e-05	ACTGGCAG
GmJAG1_Motif2	Glyma.16G101200_Promoter|Gm16_20385824:20387824|+	121	128	+	1.21e-05	ACTGGCAG
GmJAG1_Motif2	Glyma.13G074000_Promoter|Gm13_16684259:16686259|+	126	133	+	1.21e-05	ACTGGCAG
GmJAG1_Motif2	Glyma.01G153000_Promoter|Gm01_50121818:50123818|+	136	143	+	1.21e-05	ACTGGCAG
GmJAG1_Motif2	Glyma.09G233300_Promoter|Gm09_45993511:45995511|+	138	145	+	1.21e-05	ACTGGCAG
GmJAG1_Motif2	Glyma.01G123100_Promoter|Gm01_43437933:43439933|+	142	149	+	1.21e-05	ACTGGCAG
GmJAG1_Motif2	Glyma.13G013600_Promoter|Gm13_52924:54924|+	153	160	+	1.21e-05	ACTGGCAG
GmJAG1_Motif2	Glyma.08G262600_Promoter|Gm08_27895724:27897724|+	158	165	+	1.21e-05	ACTGGCAG
GmJAG1_Motif2	Glyma.11G240100_Promoter|Gm11_38328693:38330693|+	168	175	+	1.21e-05	ACTGGCAG
GmJAG1_Motif2	Glyma.20G019967_Promoter|Gm20_2060048:2062048|+	173	180	+	1.21e-05	ACTGGCAG
GmJAG1_Motif2	Glyma.05G071600_Promoter|Gm05_7984492:7986492|+	176	183	+	1.21e-05	ACTGGCAG
GmJAG1_Motif2	Glyma.13G286800_Promoter|Gm13_38094526:38096526|+	184	191	+	1.21e-05	ACTGGCAG
GmJAG1_Motif2	Glyma.03G232700_Promoter|Gm03_44536961:44538961|+	193	200	+	1.21e-05	ACTGGCAG
GmJAG1_Motif2	Glyma.10G001500_Promoter|Gm10_148605:150605|+	200	207	+	1.21e-05	ACTGGCAG
GmJAG1_Motif2	Glyma.08G216900_Promoter|Gm08_17678921:17680921|+	206	213	+	1.21e-05	ACTGGCAG
GmJAG1_Motif2	Glyma.18G089000_Promoter|Gm18_8794384:8796384|+	213	220	+	1.21e-05	ACTGGCAG
GmJAG1_Motif2	Glyma.18G086700_Promoter|Gm18_8561665:8563665|+	213	220	+	1.21e-05	ACTGGCAG
GmJAG1_Motif2	Glyma.18G088800_Promoter|Gm18_8762968:8764968|+	238	245	+	1.21e-05	ACTGGCAG
GmJAG1_Motif2	Glyma.18G103600_Promoter|Gm18_11190683:11192683|+	244	251	+	1.21e-05	ACTGGCAG
GmJAG1_Motif2	Glyma.01G224700_Promoter|Gm01_56444390:56446390|+	251	258	+	1.21e-05	ACTGGCAG
GmJAG1_Motif2	Glyma.13G124700_Promoter|Gm13_22901148:22903148|+	252	259	+	1.21e-05	ACTGGCAG
GmJAG1_Motif2	Glyma.10G295800_Promoter|Gm10_51356630:51358630|+	279	286	+	1.21e-05	ACTGGCAG
GmJAG1_Motif2	Glyma.11G094800_Promoter|Gm11_7189228:7191228|+	295	302	+	1.21e-05	ACTGGCAG
GmJAG1_Motif2	Glyma.20G028200_Promoter|Gm20_3242838:3244838|+	313	320	+	1.21e-05	ACTGGCAG
GmJAG1_Motif2	Glyma.05G083600_Promoter|Gm05_17945273:17947273|+	327	334	+	1.21e-05	ACTGGCAG
GmJAG1_Motif2	Glyma.08G193900_Promoter|Gm08_15700236:15702236|+	330	337	+	1.21e-05	ACTGGCAG
GmJAG1_Motif2	Glyma.12G135500_Promoter|Gm12_15791368:15793368|+	336	343	+	1.21e-05	ACTGGCAG
GmJAG1_Motif2	Glyma.01G149800_Promoter|Gm01_49805567:49807567|+	338	345	+	1.21e-05	ACTGGCAG
GmJAG1_Motif2	Glyma.10G059000_Promoter|Gm10_5408669:5410669|+	346	353	+	1.21e-05	ACTGGCAG
GmJAG1_Motif2	Glyma.03G133300_Promoter|Gm03_36039051:36041051|+	354	361	+	1.21e-05	ACTGGCAG
GmJAG1_Motif2	Glyma.06G243150_Promoter|Gm06_39831216:39833216|+	357	364	+	1.21e-05	ACTGGCAG
GmJAG1_Motif2	Glyma.03G219033_Promoter|Gm03_43423938:43425938|+	360	367	+	1.21e-05	ACTGGCAG
GmJAG1_Motif2	Glyma.14G202100_Promoter|Gm14_47593734:47595734|+	370	377	+	1.21e-05	ACTGGCAG
GmJAG1_Motif2	Glyma.03G185300_Promoter|Gm03_40887050:40889050|+	377	384	+	1.21e-05	ACTGGCAG
GmJAG1_Motif2	Glyma.13G012400_Promoter|Gm13_3210739:3212739|+	395	402	+	1.21e-05	ACTGGCAG
GmJAG1_Motif2	Glyma.20G228900_Promoter|Gm20_46239516:46241516|+	401	408	+	1.21e-05	ACTGGCAG
GmJAG1_Motif2	Glyma.01G006600_Promoter|Gm01_644093:646093|+	401	408	+	1.21e-05	ACTGGCAG
GmJAG1_Motif2	Glyma.15G233001_Promoter|Gm15_44530538:44532538|+	422	429	+	1.21e-05	ACTGGCAG
GmJAG1_Motif2	Glyma.06G274600_Promoter|Gm06_46157104:46159104|+	439	446	+	1.21e-05	ACTGGCAG
GmJAG1_Motif2	Glyma.18G206000_Promoter|Gm18_49253730:49255730|+	446	453	+	1.21e-05	ACTGGCAG
GmJAG1_Motif2	Glyma.17G003550_Promoter|Gm17_382170:384170|+	452	459	+	1.21e-05	ACTGGCAG
GmJAG1_Motif2	Glyma.03G084100_Promoter|Gm03_24909514:24911514|+	452	459	+	1.21e-05	ACTGGCAG
GmJAG1_Motif2	Glyma.10G140100_Promoter|Gm10_37513827:37515827|+	477	484	+	1.21e-05	ACTGGCAG
GmJAG1_Motif2	Glyma.08G065500_Promoter|Gm08_5047264:5049264|+	499	506	+	1.21e-05	ACTGGCAG
GmJAG1_Motif2	Glyma.19G258351_Promoter|Gm19_50735381:50737381|+	510	517	+	1.21e-05	ACTGGCAG
GmJAG1_Motif2	Glyma.10G196500_Promoter|Gm10_42881342:42883342|+	513	520	+	1.21e-05	ACTGGCAG
GmJAG1_Motif2	Glyma.15G233567_Promoter|Gm15_44692786:44694786|+	545	552	+	1.21e-05	ACTGGCAG
GmJAG1_Motif2	Glyma.18G058400_Promoter|Gm18_5102624:5104624|+	554	561	+	1.21e-05	ACTGGCAG
GmJAG1_Motif2	Glyma.04G075800_Promoter|Gm04_6315857:6317857|+	590	597	+	1.21e-05	ACTGGCAG
GmJAG1_Motif2	Glyma.08G207900_Promoter|Gm08_16885277:16887277|+	591	598	+	1.21e-05	ACTGGCAG
GmJAG1_Motif2	Glyma.03G262750_Promoter|Gm03_46784509:46786509|+	593	600	+	1.21e-05	ACTGGCAG
GmJAG1_Motif2	Glyma.14G172500_Promoter|Gm14_43575301:43577301|+	600	607	+	1.21e-05	ACTGGCAG
GmJAG1_Motif2	Glyma.20G088700_Promoter|Gm20_33001797:33003797|+	607	614	+	1.21e-05	ACTGGCAG
GmJAG1_Motif2	Glyma.10G257300_Promoter|Gm10_48447115:48449115|+	610	617	+	1.21e-05	ACTGGCAG
GmJAG1_Motif2	Glyma.04G084000_Promoter|Gm04_7061570:7063570|+	611	618	+	1.21e-05	ACTGGCAG
GmJAG1_Motif2	Glyma.08G143850_Promoter|Gm08_11049610:11051610|+	620	627	+	1.21e-05	ACTGGCAG
GmJAG1_Motif2	Glyma.14G014700_Promoter|Gm14_1063756:1065756|+	654	661	+	1.21e-05	ACTGGCAG
GmJAG1_Motif2	Glyma.14G072900_Promoter|Gm14_6016992:6018992|+	658	665	+	1.21e-05	ACTGGCAG
GmJAG1_Motif2	Glyma.09G235300_Promoter|Gm09_46170884:46172884|+	681	688	+	1.21e-05	ACTGGCAG
GmJAG1_Motif2	Glyma.02G148000_Promoter|Gm02_15700172:15702172|+	693	700	+	1.21e-05	ACTGGCAG
GmJAG1_Motif2	Glyma.13G218600_Promoter|Gm13_32605377:32607377|+	694	701	+	1.21e-05	ACTGGCAG
GmJAG1_Motif2	Glyma.01G121600_Promoter|Gm01_42904990:42906990|+	778	785	+	1.21e-05	ACTGGCAG
GmJAG1_Motif2	Glyma.15G225200_Promoter|Gm15_42112423:42114423|+	786	793	+	1.21e-05	ACTGGCAG
GmJAG1_Motif2	Glyma.08G291800_Promoter|Gm08_39980136:39982136|+	822	829	+	1.21e-05	ACTGGCAG
GmJAG1_Motif2	Glyma.05G071000_Promoter|Gm05_7784574:7786574|+	836	843	+	1.21e-05	ACTGGCAG
GmJAG1_Motif2	Glyma.05G174600_Promoter|Gm05_36352263:36354263|+	855	862	+	1.21e-05	ACTGGCAG
GmJAG1_Motif2	Glyma.11G047200_Promoter|Gm11_3519469:3521469|+	867	874	+	1.21e-05	ACTGGCAG
GmJAG1_Motif2	Glyma.05G016800_Promoter|Gm05_1493051:1495051|+	892	899	+	1.21e-05	ACTGGCAG
[truncated: 14,632 more rows]

## Sheet: Table S5
Table S5. Oligos used in this studies.
Oligo ID	Sequence
pGEX-4T-1-GmJAG1_BamHI_F	CTGGTTCCGCGTGGATCCATGAGACCAGAACGAAACC
pGEX-4T-1-GmJAG1_EcoRI_R	GAGTCGACCCGGGAATTCGAAACCATCTTGAAACCGATTG
M1 probe	TTCACTGAACATGGCATCTCGCCACTTCCACTGGCGACACA
M2 probe	GAGTGCATGTCGCTAGCTTCACTGGCAGAACACATGCAGTG
Mutated M1 probe	TTCACTGAACATGGCATCCTATATTTTCCACTGGCGACACA
Mutated M2 probe	GAGTGCATGTCGCTAGCTTCGAGATAACAACACATGCAGTG
